# Supplementary material for: Primate gastrulation and early organogenesis at single-cell resolution
Source: Nature. 2022 Dec 14;612(7941):732–8. doi: 10.1038/s41586-022-05526-y (PMC9771819; doi:10.1038/s41586-022-05526-y)
Supplement: Supplementary file 2 — Sample list of cynomolgus monkey embryonic tissues at CS8-CS11. This table summarizes the basic information about the embryonic samples, including the sample name, gender, developmental stages, number of collected cells based on the 10X Genomic Chromium platform, and the number of filtered cells for the following analysis. [file 41586_2022_5526_MOESM2_ESM.xlsx]

## Sheet: Sheet1
Sample name	Gender	Embryonic day (E)	No. Collected cells	No.Filtered cells
CS8-e1	Male	E20	5904	3559
CS8-e2	Male	E20	9246	8070
CS9-e1	Male	E23	10297	9073
CS9-e2	Male	E23	9985	8752
CS11-e1	Female	E26	11137	9726
CS11-ys1	Female	E26	6731	5318
CS11-e2	Male	E29	14117	12138
		Total	60763	56636
