# Supplementary material for: Primate gastrulation and early organogenesis at single-cell resolution
Source: Nature. 2022 Dec 14;612(7941):732–8. doi: 10.1038/s41586-022-05526-y (PMC9771819; doi:10.1038/s41586-022-05526-y)
Supplement: Supplementary file 3 — The cell number of different subtypes from 7 samples. Full names and abbreviations of the 38 clusters we annotated and their cell numbers from each embryonic sample. [file 41586_2022_5526_MOESM3_ESM.xlsx]

## Sheet: Sheet1
Order	Cell types	Abbreviation	CS8-e1	CS8-e2	CS9-e1	CS9-e2	CS11-e1	CS11-ys1	CS11-e2	Total
1	epiblast	EPI	578	390	262	439	186	0	87	1942
2	primitive streak	PS	10	16	99	153	26	0	16	320
3	primordial germ cells	PGC	38	4	12	4	4	0	1	63
4	anterior primitive streak	APS	116	80	23	34	21	0	69	343
5	node	Node	18	58	83	111	63	0	120	453
6	definitive endoderm	DE	217	548	323	332	125	0	159	1704
7	gut	Gut	32	90	180	104	127	0	170	703
8	nasent mesoderm	Nas.Meso	82	771	843	839	0	0	0	2535
9	lateral plate mesoderm	LP.Meso	124	444	344	368	1038	2	1030	3350
10	intermediate mesoderm	Inter.Meso	0	0	0	0	36	0	58	94
11	caudal mesoderm	Caud.Meso	33	185	387	315	0	0	0	920
12	presomitic mesoderm	PSM	0	0	0	0	147	0	194	341
13	paraxial mesoderm	Para.Meso	0	0	0	0	1648	0	1916	3564
14	rostral mesoderm	Rostr.Meso	0	0	0	0	272	0	398	670
15	pharyngeal mesoderm	Pharyg.Meso	50	141	288	261	348	0	302	1390
16	cardiac mesoderm	Cardi.Meso	0	0	0	0	353	0	554	907
17	cardiac tissue	Cardi.	0	0	0	0	223	0	350	573
18	allantois	Al	242	52	337	297	173	0	223	1324
19	extraembryonic mesoderm	ExE.Meso	23	190	365	259	346	0	517	1700
20	yolk sac mesoderm1	ys.Meso1	72	736	393	360	20	955	15	2551
21	yolk sac mesoderm2	ys.Meso2	375	576	524	461	392	475	428	3231
22	mesenchyme	Mes	36	166	260	207	126	0	134	929
23	endothelial cell	EC	115	272	380	408	175	204	170	1724
24	blood progenitor	BP	6	233	187	140	39	439	7	1051
25	macrophage	Mac	0	18	2	17	12	187	33	269
26	erythrocyte1	Ery1	0	38	112	137	8	324	23	642
27	erythrocyte1	Ery2	0	173	408	295	23	1307	39	2245
28	neuromesodermal progenitor	NMP	0	0	0	0	97	0	268	365
29	ectoderm	ECT	719	1018	1075	1211	0	0	0	4095
30	neural crest	NC	17	16	8	3	601	0	389	1034
31	forebrain/midbrain/hindbrain	FB/MB/HB	0	0	0	0	898	0	1302	2200
32	spinal cord	SC	0	0	0	0	1038	0	1334	2372
33	surface ectoderm1	SE1	77	59	318	249	93	0	72	868
34	surface ectoderm2	SE2	52	202	371	292	375	0	697	1989
35	amnion	AM	54	243	330	312	403	0	716	2058
36	visceral endoderm	VE	290	649	472	588	259	0	343	2601
37	yolk sac endoderm1	ys.Endo1	95	374	428	323	29	389	3	1641
38	yolk sac endoderm2	ys.Endo2	16	328	259	233	2	1036	1	1875
