# Supplementary material for: Primate gastrulation and early organogenesis at single-cell resolution
Source: Nature. 2022 Dec 14;612(7941):732–8. doi: 10.1038/s41586-022-05526-y (PMC9771819; doi:10.1038/s41586-022-05526-y)
Supplement: Supplementary file 4 — Marker genes of different subtypes. Full names and abbreviations of the 38 clusters we annotated and their specific marker genes. [file 41586_2022_5526_MOESM4_ESM.xlsx]

## Sheet: Sheet1
Order	Cell types	Abbreviation	Marker genes
1	epiblast	EPI	POU5F1, SOX2, DNMT3B, POU3F1, UCHL1
2	primitive streak	PS	T, POU5FA, WNT5B, CDX2, CDX1
3	primordial germ cells	PGC	DPPA3, NANOG, NANOS3, SOX17, TFAP2C, PRDM14
4	anterior primitive streak	APS	CER1, FOXA2, HHEX
5	node	Node	FOXA2, CHRD, NOTO, T
6	definitive endoderm	DE	SOX17, FOXA2, OTX2, HHEX, CER1, EOMES
7	gut	Gut	CDX2, ISL1, CDH2, OSR1, SOX17, FOXA2
8	nasent mesoderm	Nas.Meso	POU5FA, LEFTY2, T MESP1, TBX6, FOXC1, FOXC2
9	lateral plate mesoderm	LP.Meso	GATA6, IRX3, FOXC1, FOXF1, GATA4
10	intermediate mesoderm	Inter.Meso	FOXC1, FOXC2, OSR1, PAX8, WT1
11	caudal mesoderm	Caud.Meso	T, CDX1, WNT3A, HES7, EOMES, CDX2, MIXL1
12	presomitic mesoderm	PSM	TBX6, FGF8, HES7, LFNG, TCF15
13	paraxial mesoderm	Para.Meso	SIX1, TFC15, FOXC1, FOXC2,
14	rostral mesoderm	Rostr.Meso	FOXC1, FOXC2, SIX1, IRX3
15	pharyngeal mesoderm	Pharyg.Meso	GATA6, TCF21, HAND1, MYL7
16	cardiac mesoderm	Cardi.Meso	GATA4, MYL7, WT1, GATA6
17	cardiac tissue	Cardi.	GATA4, MYL7, NKX2-5, GATA6
18	allantois	Al	FOXF1, HAND1, COL3A1, COL1A1, ISL1, TCF21
19	extraembryonic mesoderm	ExE.Meso	HAND1, CDX2, FOXF1, IGFBP5, IRX3, ISL1, GATA6
20	yolk sac mesoderm1	ys.Meso1	ANXA1, ANXA8, COL3A1, COL1A1, HAND1, APOE
21	yolk sac mesoderm2	ys.Meso2	ANXA1, ANXA8, COL3A1, COL1A1, HAND1, APOE
22	mesenchyme	Mes	COL3A1, COL1A1, ANXA8
23	endothelial cell	EC	PECAM1, KDR, VWF, HHEX
24	blood progenitor	BP	PECAM1 PPBP, GP1BB, MPO, HBZ, HBM
25	macrophage	Mac	FOLR2, MPO
26	erythrocyte1	Ery1	HBZ, HBM
27	erythrocyte1	Ery2	HBZ, HBM
28	neuromesodermal progenitor	NMP	SOX2, CDX2, T, WNT3A, FGF8 HES7, CDH2
29	ectoderm	ECT	POU5FA, SOX2, DNMT3B, OTX2
30	neural crest	NC	SOX10, SOX9, PAX3
31	forebrain/midbrain/hindbrain	FB/MB/HB	SOX2, CDH2, OTX2, PAX6, PAX7, IRX3, PAX3
32	spinal cord	SC	SOX2, PAX6, CDH2, PAX3, IRX3
33	surface ectoderm1	SE1	SOX9, TFAP2A, KRT18, ISL1, KRT8
34	surface ectoderm2	SE2	TFAP2A, KRT18, TFAP2C
35	amnion	AM	TFAP2A, SIX1, TFAP2C, POU5F1, SOX2
36	visceral endoderm	VE	GATA4, GATA6, FOXA2, SOX17, APOE, TTR
37	yolk sac endoderm1	ys.Endo1	APOE, AFP, TTR, KRT18, KRT8
38	yolk sac endoderm2	ys.Endo2	APOE, AFP, TTR
