# Supplementary material for: Primate gastrulation and early organogenesis at single-cell resolution
Source: Nature. 2022 Dec 14;612(7941):732–8. doi: 10.1038/s41586-022-05526-y (PMC9771819; doi:10.1038/s41586-022-05526-y)
Supplement: Supplementary file 7 — The DEGs between monkey and mouse PS and mesoderm cells. Top 20 DEGs in indicated cynomolgus monkey and mouse PS and different mesoderm cell types, performed by Wilcoxon Rank Sum test, two-sided, based on Bonferroni correction. [file 41586_2022_5526_MOESM7_ESM.xlsx]

## Sheet: mes_top20_mou_mf_DEG
avg_logFC	pct.1	pct.2	p_val_adj	cluster	gene
2.06269e-05	0.325508	0.475	0.021	0.0412537	Macaca fascicularis	ERICH2	PS
4.09642e-05	0.183733	0.997	0.875	0.0819284	Macaca fascicularis	RDX
5.17148e-05	0.34109	0.894	0.587	0.10343	Macaca fascicularis	LGALS1
6.73614e-05	0.259073	0.537	0.519	0.134723	Macaca fascicularis	NUSAP1
7.10022e-05	0.263248	0.566	0.501	0.142004	Macaca fascicularis	EBP
0.000102105	0.16083	1	0.999	0.204209	Macaca fascicularis	HINT1
0.000296789	0.663674	0.559	0.093	0.593579	Macaca fascicularis	FABP7
0.000357162	0.161679	0.706	0.273	0.714324	Macaca fascicularis	AIG1
0.000524411	0.21645	1	0.974	1	Macaca fascicularis	SLC25A4
0.000530329	0.273058	0.481	0.053	1	Macaca fascicularis	SLC39A4
0.000990595	0.304058	0.731	0.367	1	Macaca fascicularis	KIF23
0.00109587	0.15528	0.481	0	1	Macaca fascicularis	C10orf125
0.00136427	0.164868	0.5	0.074	1	Macaca fascicularis	APLNR
0.0015789	0.162892	0.669	0.242	1	Macaca fascicularis	PLIN2
0.00249532	0.22125	0.981	0.829	1	Macaca fascicularis	CDCA3
0.00299502	0.154105	0.488	0.018	1	Macaca fascicularis	GYPC
0.00364826	0.313516	0.544	0.05	1	Macaca fascicularis	WNT3A
0.00469223	0.192129	0.919	0.842	1	Macaca fascicularis	CCNB2
0.00605893	0.350645	0.631	0.233	1	Macaca fascicularis	SFRP2
0.0077008	0.208149	1	0.863	1	Macaca fascicularis	SLC9A3R1
1.38554e-28	0.169934	0.892	0.984	2.77108e-25	Mouse	IER2
2.68778e-28	0.526229	0.674	0.934	5.37556e-25	Mouse	SGK1
3.67121e-28	0.381488	0.693	0.831	7.34242e-25	Mouse	SLC7A3
5.0561e-28	0.295305	0.225	0.822	1.01122e-24	Mouse	FOXA2
1.39031e-26	0.220412	0.586	0.675	2.78062e-23	Mouse	VRTN
4.22385e-25	0.286015	0.682	0.781	8.44769e-22	Mouse	JUND
1.57617e-24	0.206375	0.712	0.794	3.15235e-21	Mouse	PSMB10
3.87846e-22	0.245157	0.874	1	7.75691e-19	Mouse	CRIP2
8.43438e-22	0.207636	0.699	0.803	1.68688e-18	Mouse	CLDN7
9.60526e-21	0.229193	0.726	0.934	1.92105e-17	Mouse	PMAIP1
3.1288e-19	0.205014	0.908	0.681	6.2576e-16	Mouse	ISYNA1
1.48588e-11	0.241404	0.864	0.8	2.97176e-08	Mouse	FST
1.50149e-08	0.371661	0.343	0.884	3.00297e-05	Mouse	GSC
1.52194e-07	0.155025	0.422	0.991	0.000304389	Mouse	SLC7A7
1.5301e-06	0.403776	0.523	0.881	0.0030602	Mouse	OTX2
5.97806e-05	0.203783	0.45	0.925	0.119561	Mouse	MIXL1
0.000174269	0.188509	0.44	0.991	0.348537	Mouse	PYCARD
0.000710461	0.263085	0.449	0.988	1	Mouse	POU3F1
0.00419968	0.242049	0.557	0.959	1	Mouse	DUSP1
0.00878715	0.221027	0.549	0.972	1	Mouse	PCSK1N
0.000228918	0.390692	0.452	0	0.457835	Macaca fascicularis	KHDC3L	APS
0.000228918	0.375868	0.452	0	0.457835	Macaca fascicularis	HBE1
0.000228918	0.248749	0.452	0	0.457835	Macaca fascicularis	DKK4
0.000228918	0.180095	0.548	0	0.457835	Macaca fascicularis	GNG5
0.000252748	0.344138	0.528	0.372	0.505496	Macaca fascicularis	FN1
0.000386929	0.166313	0.554	0.353	0.773858	Macaca fascicularis	BST2
0.000420159	0.184512	0.592	0.592	0.840318	Macaca fascicularis	RHOC
0.000483522	0.197665	0.738	0.305	0.967045	Macaca fascicularis	CRIP1
0.000537302	0.220149	0.455	0	1	Macaca fascicularis	LOC102132408
0.000636216	0.260438	0.461	0.018	1	Macaca fascicularis	CLDN3
0.000801083	0.54521	0.697	0.351	1	Macaca fascicularis	CDKN1C
0.000911044	0.154937	0.51	0.254	1	Macaca fascicularis	CKB
0.00095955	0.518676	0.808	0.688	1	Macaca fascicularis	RBP1
0.00120324	0.436986	0.542	0	1	Macaca fascicularis	CD99
0.00269756	0.357274	0.659	0.268	1	Macaca fascicularis	C4orf48
0.00428888	0.318628	0.539	0.004	1	Macaca fascicularis	IGFBP5
0.00441274	0.288218	0.863	0.668	1	Macaca fascicularis	TSC22D1
0.00746067	0.153727	0.574	0.423	1	Macaca fascicularis	EBPL
0.00824196	0.594052	0.81	0.801	1	Macaca fascicularis	KRT18
0.0089874	0.169285	0.589	0.352	1	Macaca fascicularis	SLC39A8
3.46221e-23	0.167393	0.615	0.615	6.92442e-20	Mouse	BMP7
1.87957e-22	0.225819	0.946	0.962	3.75914e-19	Mouse	CDC20
4.37729e-22	0.18685	0.353	1	8.75458e-19	Mouse	LMO1
1.74455e-18	0.182602	0.699	0.746	3.4891e-15	Mouse	BCAT1
9.47991e-18	0.263788	0.991	0.956	1.89598e-14	Mouse	HSPA5
2.85611e-17	0.200718	0.998	0.95	5.71223e-14	Mouse	PSIP1
7.50118e-17	0.34555	0.806	0.942	1.50024e-13	Mouse	CYP26A1
1.61744e-16	0.205816	0.727	0.633	3.23489e-13	Mouse	MARCKS
3.26356e-16	0.493112	0.805	0.895	6.52712e-13	Mouse	MEST
6.12609e-15	0.17606	1	1	1.22522e-11	Mouse	SLC25A5
9.29518e-13	0.191039	0.996	1	1.85904e-09	Mouse	CA4
3.68864e-11	0.270323	0.495	0.714	7.37729e-08	Mouse	FAM89A
1.10044e-09	0.176005	0.67	0.86	2.20089e-06	Mouse	PLK1
1.1085e-08	0.153584	0.984	0.883	2.21699e-05	Mouse	SSB
1.04092e-07	0.167989	0.612	0.834	0.000208185	Mouse	DPPA5
3.27099e-07	0.256812	0.606	0.869	0.000654197	Mouse	GATA6
6.16707e-07	0.163686	0.73	1	0.00123341	Mouse	AURKA
0.000111673	0.161782	0.185	0.534	0.223345	Mouse	FOXJ1
0.000907758	0.311887	0.719	0.843	1	Mouse	CER1
0.00147553	0.259731	0.431	0.962	1	Mouse	PSORS1C2
0.00013707	0.203244	0.433	0.002	0.274141	Macaca fascicularis	COL6A2	Node
0.000194441	0.262566	0.691	0.291	0.388881	Macaca fascicularis	LY6E
0.000253605	0.177255	0.435	0	0.50721	Macaca fascicularis	ZIM2
0.000253605	0.172676	0.435	0	0.50721	Macaca fascicularis	LOC102120712
0.000518534	0.177736	0.497	0.213	1	Macaca fascicularis	CPE
0.000648338	0.321159	0.561	0	1	Macaca fascicularis	FAM176B
0.00101434	0.174433	0.442	0	1	Macaca fascicularis	CCDC164
0.00107958	0.186417	0.448	0.019	1	Macaca fascicularis	LRRN1
0.00109725	0.177946	0.446	0.011	1	Macaca fascicularis	SPP1
0.00228597	0.271439	0.572	0.039	1	Macaca fascicularis	SLC39A4
0.00235473	0.308312	0.552	0	1	Macaca fascicularis	LOC102127372
0.00237784	0.224404	0.446	0	1	Macaca fascicularis	SYT1
0.00237784	0.212969	0.446	0	1	Macaca fascicularis	LOC102123004
0.00237784	0.194978	0.554	0	1	Macaca fascicularis	LOC102116967
0.00320337	0.182065	0.477	0.097	1	Macaca fascicularis	ERBB2
0.00356323	0.189873	0.552	0	1	Macaca fascicularis	PDYN
0.0051197	0.242271	0.618	0.162	1	Macaca fascicularis	SALL1
0.00766696	0.367505	0.453	0	1	Macaca fascicularis	CTGF
0.00766696	0.197286	0.453	0	1	Macaca fascicularis	LOC102145988
0.00947941	0.208377	0.49	0.114	1	Macaca fascicularis	APOC1
0.000287811	0.172127	0.909	0.951	0.575622	Mouse	FOXJ1
0.000406428	0.3627	0.416	0.704	0.812856	Mouse	PLIN2
0.000520246	0.271012	0.386	0.901	1	Mouse	DLL3
0.000590817	0.236202	0.256	0.57	1	Mouse	APOM
0.000740008	0.30628	0.485	0.726	1	Mouse	SHH
0.000756793	0.320279	0.705	0.826	1	Mouse	CDKN1C
0.000806829	0.198196	0.718	0.892	1	Mouse	MARCKS
0.000892061	0.18335	0.364	0.618	1	Mouse	TUBB2B
0.0014002	0.655602	0.401	0.934	1	Mouse	UPK3A
0.00156151	0.172401	0.571	0.757	1	Mouse	PRTG
0.00172224	0.442691	0.381	0.698	1	Mouse	LIMCH1
0.00193689	0.360701	0.614	0.903	1	Mouse	CCND1
0.00241334	0.171479	0.401	0.658	1	Mouse	MGST3
0.00264762	0.921181	0.44	0.993	1	Mouse	CA3
0.00334767	0.152116	0.347	0.808	1	Mouse	WNT5B
0.00577362	0.166357	0.655	0.969	1	Mouse	MAP1LC3A
0.0058175	0.600567	0.543	0.951	1	Mouse	SPARCL1
0.00612364	0.261231	0.528	0.832	1	Mouse	MAPK15
0.00896259	0.221262	0.25	0.581	1	Mouse	HOXA1
0.00933056	1.02385	0.461	0.996	1	Mouse	PHLDA2
7.02422e-19	0.186559	0.633	0.161	1.40484e-15	Macaca fascicularis	AP1S2	Nas.Meso
6.3583e-18	0.165858	0.974	0.912	1.27166e-14	Macaca fascicularis	DBI
3.33356e-14	0.223002	0.645	0.224	6.66711e-11	Macaca fascicularis	COTL1
4.38406e-13	0.181146	0.795	0.497	8.76812e-10	Macaca fascicularis	LGALS1
1.17957e-12	0.176931	0.581	0.081	2.35914e-09	Macaca fascicularis	NES
1.89145e-12	0.180407	0.553	0.019	3.7829e-09	Macaca fascicularis	KRT19
1.12577e-11	0.226234	0.457	0	2.25153e-08	Macaca fascicularis	HBE1
1.14796e-11	0.151922	0.565	0.043	2.29592e-08	Macaca fascicularis	WNT3A
2.00367e-10	0.156084	0.683	0.287	4.00735e-07	Macaca fascicularis	ETV4
3.09252e-09	0.22074	0.583	0.104	6.18504e-06	Macaca fascicularis	FGF17
5.07138e-09	0.194571	0.463	0	1.01428e-05	Macaca fascicularis	C7orf16
1.02381e-08	0.195756	0.464	0	2.04763e-05	Macaca fascicularis	TTR
1.69197e-08	0.167893	0.993	0.812	3.38394e-05	Macaca fascicularis	TPM1
1.97757e-08	0.225373	0.56	0.057	3.95513e-05	Macaca fascicularis	STRA6
2.29222e-08	0.28364	0.483	0.095	4.58443e-05	Macaca fascicularis	PTGR1
4.75539e-08	0.315342	0.466	0.002	9.51078e-05	Macaca fascicularis	HBZ
1.48486e-07	0.15669	0.467	0	0.000296973	Macaca fascicularis	LOC101926839
6.25327e-07	0.179777	0.687	0.305	0.00125065	Macaca fascicularis	KRT18
1.17942e-06	0.16398	0.565	0.078	0.00235883	Macaca fascicularis	VCAN
4.62812e-05	0.15094	0.474	0	0.0925624	Macaca fascicularis	T
1.19905e-36	0.21194	0.853	0.953	2.3981e-33	Mouse	C4orf3
5.51444e-35	0.531205	0.344	0.91	1.10289e-31	Mouse	ETV2
8.09119e-33	0.178066	0.797	0.998	1.61824e-29	Mouse	FGF3
3.17437e-28	0.165074	0.934	0.976	6.34873e-25	Mouse	ID3
4.13616e-27	0.219266	0.53	0.721	8.27232e-24	Mouse	CHCHD10
8.62727e-24	0.162948	0.417	1	1.72545e-20	Mouse	PLAC8
4.81289e-23	0.280836	0.842	0.963	9.62579e-20	Mouse	ID1
1.67158e-20	0.150113	0.807	0.999	3.34316e-17	Mouse	AURKA
1.79613e-20	0.21677	0.81	0.999	3.59226e-17	Mouse	FRZB
2.89794e-19	0.234097	0.426	0.701	5.79587e-16	Mouse	OTX2
2.94576e-18	0.192196	0.436	0.695	5.89152e-15	Mouse	MYC
1.73865e-14	0.212576	0.404	0.886	3.4773e-11	Mouse	MSX2
1.33989e-12	0.266243	0.443	0.998	2.67978e-09	Mouse	WNT2
7.1673e-10	0.356236	0.718	0.999	1.43346e-06	Mouse	FGF8
8.03001e-09	0.543263	0.559	1	1.606e-05	Mouse	LMO1
1.55848e-08	0.155265	0.91	1	3.11695e-05	Mouse	PHLDA2
1.75322e-07	0.166243	0.338	0.803	0.000350643	Mouse	JUNB
2.90723e-06	0.199562	0.696	0.993	0.00581445	Mouse	GAS1
3.75928e-06	0.159248	0.585	0.922	0.00751856	Mouse	PSMB10
0.000838108	0.190693	0.389	0.769	1	Mouse	HAND1
1.2324e-40	0.182751	0.751	0.326	2.46479e-37	Macaca fascicularis	KRT8	Para.Meso
1.14181e-38	0.162136	0.422	0	2.28362e-35	Macaca fascicularis	H1F0
4.30345e-37	0.176164	0.424	0	8.60691e-34	Macaca fascicularis	LOC102118862
6.73686e-37	0.16901	0.424	0	1.34737e-33	Macaca fascicularis	C20orf108
3.69734e-32	0.164	0.927	0.809	7.39469e-29	Macaca fascicularis	DDT
4.20365e-29	0.15238	0.444	0.038	8.4073e-26	Macaca fascicularis	KRT19
5.21529e-27	0.253797	0.436	0	1.04306e-23	Macaca fascicularis	LOC102123433
8.31078e-27	0.181632	0.45	0.049	1.66216e-23	Macaca fascicularis	COL5A2
1.96433e-24	0.179225	0.439	0	3.92866e-21	Macaca fascicularis	MEG3
8.1195e-19	0.150464	0.776	0.446	1.6239e-15	Macaca fascicularis	JUN
2.97927e-17	0.177916	1	0.925	5.95854e-14	Macaca fascicularis	NPC2
4.42179e-17	0.192922	0.66	0.227	8.84358e-14	Macaca fascicularis	EGR1
3.14235e-16	0.184721	0.451	0	6.2847e-13	Macaca fascicularis	HIST1H4C
9.75714e-14	0.190052	0.599	0.141	1.95143e-10	Macaca fascicularis	CKB
1.85043e-12	0.178086	0.591	0.115	3.70086e-09	Macaca fascicularis	NES
8.86671e-11	0.163463	0.461	0	1.77334e-07	Macaca fascicularis	NNAT
1.46994e-10	0.153885	0.666	0.303	2.93987e-07	Macaca fascicularis	HMGCS1
1.06395e-09	0.218852	0.463	0	2.1279e-06	Macaca fascicularis	CTGF
2.21907e-06	0.180127	0.472	0	0.00443813	Macaca fascicularis	CYR61
4.49226e-05	0.318003	0.499	0.076	0.0898452	Macaca fascicularis	COL3A1
2.27584e-63	0.206595	0.737	0.805	4.55168e-60	Mouse	FSTL1
4.2212e-61	0.570327	0.724	0.93	8.44241e-58	Mouse	ID2
4.48291e-58	0.186766	0.909	0.946	8.96582e-55	Mouse	PRTG
2.34958e-53	0.158275	0.627	0.721	4.69916e-50	Mouse	ZFP36L1
9.07353e-41	0.19643	0.804	0.974	1.81471e-37	Mouse	SLC2A1
4.16015e-38	0.257644	0.23	0.512	8.32029e-35	Mouse	HBA1
6.29905e-32	0.303903	0.895	0.989	1.25981e-28	Mouse	ID3
2.12775e-27	0.206695	0.42	0.655	4.2555e-24	Mouse	HBZ
2.13757e-27	0.155724	0.43	0.668	4.27513e-24	Mouse	DAB2
1.24225e-26	0.150825	0.759	0.833	2.48451e-23	Mouse	FOXC2
5.25356e-24	0.265451	0.766	0.872	1.05071e-20	Mouse	ID1
1.50533e-22	0.2738	0.458	0.726	3.01066e-19	Mouse	CTHRC1
2.09739e-21	0.186649	0.454	0.979	4.19478e-18	Mouse	GLRX
2.01628e-20	0.157047	0.394	0.666	4.03255e-17	Mouse	FLRT3
1.59749e-16	0.71502	0.621	0.996	3.19498e-13	Mouse	ARG1
3.62877e-14	0.207048	0.331	0.798	7.25755e-11	Mouse	PRRX1
3.84516e-13	0.354159	0.433	0.764	7.69031e-10	Mouse	EBF1
8.32532e-12	0.156231	0.566	0.741	1.66506e-08	Mouse	ANXA5
8.24719e-08	0.190996	0.352	0.804	0.000164944	Mouse	PLAT
0.00146366	0.163125	0.564	0.998	1	Mouse	LPAR6
5.50333e-06	0.213375	0.617	0.087	0.0110067	Macaca fascicularis	GATA3	Inter.Meso
2.14042e-05	0.249377	0.457	0.029	0.0428084	Macaca fascicularis	VAMP5
3.83752e-05	0.181769	0.883	0.469	0.0767503	Macaca fascicularis	EGFL7
7.19985e-05	0.170898	0.457	0.122	0.143997	Macaca fascicularis	ARID5B
0.000116917	0.175631	0.468	0	0.233835	Macaca fascicularis	C10orf125
0.00011705	0.233993	0.787	0.419	0.2341	Macaca fascicularis	COTL1
0.000189721	0.174075	0.809	0.399	0.379442	Macaca fascicularis	HOXB8
0.000277752	0.197374	0.479	0.207	0.555503	Macaca fascicularis	EGR1
0.000306517	0.163512	0.617	0.11	0.613035	Macaca fascicularis	RAMP2
0.000380472	0.27542	0.574	0.059	0.760945	Macaca fascicularis	FZD7
0.000444499	0.235541	0.468	0.017	0.888998	Macaca fascicularis	GYPC
0.000540009	0.307702	0.468	0.031	1	Macaca fascicularis	PTPRZ1
0.000545738	0.158116	0.957	0.625	1	Macaca fascicularis	GRHPR
0.00070366	0.180086	0.585	0.074	1	Macaca fascicularis	SYNE2
0.00132947	0.176983	0.479	0.127	1	Macaca fascicularis	VCAN
0.00241879	0.211717	0.713	0.341	1	Macaca fascicularis	IDI1
0.00410733	0.327011	0.691	0.32	1	Macaca fascicularis	PTPRF
0.00483068	0.179317	0.681	0.236	1	Macaca fascicularis	KLF6
0.00492596	0.195918	0.755	0.357	1	Macaca fascicularis	FASN
0.00857068	0.453796	0.809	0.554	1	Macaca fascicularis	CDKN1C
0.000271339	0.185236	0.994	1	0.542678	Mouse	HSPA5
0.000305047	0.194774	0.921	0.968	0.610094	Mouse	PRTG
0.000346177	0.206299	0.954	1	0.692354	Mouse	ARL6IP1
0.000527064	0.687479	0.606	1	1	Mouse	CA3
0.000607297	0.164386	0.991	1	1	Mouse	PPIB
0.000653273	0.319304	0.469	1	1	Mouse	CDX4
0.000910479	0.197828	0.732	1	1	Mouse	TUBB6
0.00102319	0.419271	0.425	1	1	Mouse	MESP1
0.00118768	0.174032	0.833	0.947	1	Mouse	SLC9A3R1
0.00125153	0.30295	0.758	0.979	1	Mouse	CDX2
0.00150199	0.153136	0.71	0.745	1	Mouse	FBLN1
0.00162132	0.160108	0.351	0.862	1	Mouse	LXN
0.00172468	0.170659	0.781	0.83	1	Mouse	SPC25
0.00222684	0.15042	0.265	0.543	1	Mouse	IGDCC3
0.00251882	0.47469	0.768	1	1	Mouse	POU5F1
0.00339449	0.166477	0.63	0.787	1	Mouse	LITAF
0.00349446	0.490614	0.693	1	1	Mouse	MSX1
0.0036157	0.411074	0.647	1	1	Mouse	BAMBI
0.00396524	0.179217	0.806	0.904	1	Mouse	BASP1
0.00805457	0.259294	0.44	1	1	Mouse	LMO2
3.96905e-12	0.185791	1	1	7.93811e-09	Macaca fascicularis	SLC25A5	PSM
1.07736e-11	0.206226	0.434	0.028	2.15471e-08	Macaca fascicularis	FOSB
1.38942e-11	0.231587	0.842	0.552	2.77884e-08	Macaca fascicularis	ISYNA1
2.83013e-10	0.214565	0.994	0.689	5.66026e-07	Macaca fascicularis	CCNE1
6.47205e-10	0.258784	0.654	0.176	1.29441e-06	Macaca fascicularis	PTGR1
6.48441e-10	0.272163	0.563	0	1.29688e-06	Macaca fascicularis	C7orf16
6.48441e-10	0.198966	0.437	0	1.29688e-06	Macaca fascicularis	SELM
6.9225e-10	0.174385	0.581	0.029	1.3845e-06	Macaca fascicularis	ABLIM1
1.83954e-09	0.188805	0.924	0.62	3.67909e-06	Macaca fascicularis	S100A10
2.05496e-09	0.17796	1	0.759	4.10991e-06	Macaca fascicularis	SP5
1.12939e-08	0.302228	0.578	0.038	2.25878e-05	Macaca fascicularis	KRT19
1.34476e-08	0.170892	1	0.999	2.68952e-05	Macaca fascicularis	TCEAL8
2.12268e-06	0.160174	0.548	0	0.00424537	Macaca fascicularis	LOC102117202
2.56752e-06	0.194569	0.674	0.241	0.00513505	Macaca fascicularis	KRT8
7.46611e-06	0.157723	0.598	0.094	0.0149322	Macaca fascicularis	COL18A1
2.14965e-05	0.289749	0.645	0.209	0.0429931	Macaca fascicularis	JUN
0.000111784	0.364575	0.463	0.015	0.223568	Macaca fascicularis	PENK
0.000123031	0.162671	0.692	0.308	0.246063	Macaca fascicularis	HES6
0.00240913	0.19692	0.625	0.207	1	Macaca fascicularis	CKB
0.00577174	0.189052	0.619	0.19	1	Macaca fascicularis	EGR1
4.53599e-08	0.171463	0.86	0.979	9.07198e-05	Mouse	TOP2A
8.60487e-08	0.255395	0.766	0.874	0.000172097	Mouse	MEIS2
1.05813e-07	0.180683	0.69	0.915	0.000211625	Mouse	TUBB2B
4.25801e-07	0.196921	0.719	0.985	0.000851602	Mouse	NKD1
3.50871e-06	0.187605	0.481	0.683	0.00701742	Mouse	MLLT3
1.42473e-05	0.198575	0.538	0.745	0.0284945	Mouse	FOXB1
4.80537e-05	0.162961	0.455	0.698	0.0961073	Mouse	KIF23
7.67757e-05	0.21045	0.506	0.774	0.153551	Mouse	NCAM1
0.000249718	0.200742	0.207	0.686	0.499436	Mouse	OSR1
0.000254052	0.196878	0.892	0.941	0.508103	Mouse	TPM1
0.000277095	0.206518	0.64	0.938	0.55419	Mouse	CENPE
0.000336516	0.293198	0.797	1	0.673032	Mouse	SLC16A3
0.00101017	0.228089	0.452	1	1	Mouse	RASGRP3
0.00158041	0.156302	0.714	0.827	1	Mouse	HOXA1
0.00224241	0.611064	0.101	0.598	1	Mouse	RIPPLY2
0.00237251	0.299836	0.797	0.944	1	Mouse	ID3
0.00266256	0.159019	0.539	0.83	1	Mouse	CSRP1
0.00348111	0.254311	0.523	0.815	1	Mouse	DDIT4
0.00390601	0.429013	0.911	1	1	Mouse	PHLDA2
0.00949388	0.157907	0.47	0.994	1	Mouse	ALPL
9.17991e-16	0.190991	0.956	0.725	1.83598e-12	Macaca fascicularis	TPM1	NMP
5.35746e-15	0.332619	0.633	0.09	1.07149e-11	Macaca fascicularis	FOS
6.34934e-15	0.15179	0.633	0.081	1.26987e-11	Macaca fascicularis	HSPB1
4.34405e-13	0.350418	0.753	0.351	8.6881e-10	Macaca fascicularis	FN1
7.43491e-13	0.182592	0.581	0.012	1.48698e-09	Macaca fascicularis	SLC39A4
1.77123e-12	0.184903	1	0.912	3.54246e-09	Macaca fascicularis	CDX1
2.06541e-12	0.212331	0.945	0.761	4.13081e-09	Macaca fascicularis	TOP2A
3.83037e-12	0.199275	0.882	0.499	7.66075e-09	Macaca fascicularis	S100A10
1.06072e-11	0.291144	0.636	0.112	2.12143e-08	Macaca fascicularis	EGR1
1.36792e-11	0.176536	0.997	0.985	2.73584e-08	Macaca fascicularis	RBP1
8.93977e-11	0.186432	1	0.979	1.78795e-07	Macaca fascicularis	PPIB
2.48743e-10	0.167684	0.69	0.22	4.97486e-07	Macaca fascicularis	DST
1.12707e-09	0.151468	0.644	0.133	2.25414e-06	Macaca fascicularis	PCDH11X
8.85093e-09	0.1518	0.559	0	1.77019e-05	Macaca fascicularis	CD99
7.22544e-08	0.15365	0.975	0.794	0.000144509	Macaca fascicularis	ID1
9.17928e-08	0.152402	0.934	0.772	0.000183586	Macaca fascicularis	BCAT1
1.18158e-07	0.221438	0.581	0.049	0.000236315	Macaca fascicularis	PLP1
1.94593e-06	0.182866	0.455	0.011	0.00389186	Macaca fascicularis	ACTA1
0.000104961	0.196397	0.54	0	0.209922	Macaca fascicularis	KISS1
0.0037093	0.237545	0.559	0.064	1	Macaca fascicularis	KRT19
2.26671e-15	0.238052	0.7	0.781	4.53341e-12	Mouse	C4orf48
1.35468e-14	0.214175	0.761	0.849	2.70936e-11	Mouse	TUBB2B
2.88049e-14	0.157981	0.498	0.981	5.76097e-11	Mouse	CYP26A1
3.87468e-14	0.192385	0.83	1	7.74936e-11	Mouse	CCND3
1.1071e-13	0.33137	0.803	1	2.21421e-10	Mouse	STMN2
8.9859e-12	0.183282	0.995	0.997	1.79718e-08	Mouse	HSPA5
1.15403e-09	0.170577	0.811	0.937	2.30805e-06	Mouse	ATP2B1
1.82684e-08	0.169095	0.546	0.712	3.65367e-05	Mouse	SFRP2
3.15489e-08	0.198004	0.737	0.989	6.30977e-05	Mouse	PDGFA
5.40636e-08	0.169038	0.763	0.874	0.000108127	Mouse	SKAP2
5.57053e-08	0.159104	0.938	0.995	0.000111411	Mouse	HOXB8
1.06021e-07	0.475479	0.579	0.964	0.000212043	Mouse	LIX1
1.21327e-07	0.187492	0.653	0.83	0.000242655	Mouse	MLLT3
1.44258e-07	0.21768	0.714	0.847	0.000288516	Mouse	HOXA7
4.22515e-07	0.192344	0.406	0.948	0.00084503	Mouse	IGFBPL1
9.0815e-06	0.190331	0.421	0.956	0.018163	Mouse	PMP22
4.07894e-05	0.187005	0.631	0.997	0.0815789	Mouse	RSPO3
0.000115798	0.177104	0.547	0.773	0.231597	Mouse	UCHL1
0.00104181	0.330336	0.539	0.827	1	Mouse	HOXA9
0.0021042	0.218035	0.728	0.877	1	Mouse	MGST1
