# Supplementary material for: Primate gastrulation and early organogenesis at single-cell resolution
Source: Nature. 2022 Dec 14;612(7941):732–8. doi: 10.1038/s41586-022-05526-y (PMC9771819; doi:10.1038/s41586-022-05526-y)
Supplement: Supplementary file 8 — Gene ontology (GO) analysis based on DEGs between monkey and mouse primitive streak and mesoderm cells. Representative GO terms enriched in DEGs upregulated in indicated monkey and mouse PS and mesoderm cell types, performed by Fisher test, one-sided, based on Benjamini-Hochberg correction. [file 41586_2022_5526_MOESM8_ESM.xlsx]

## Sheet: 工作表1
PS mouse monkey GO
clusters	ID	Description	GeneRatio	BgRatio	pvalue	p.adjust	qvalue	geneID	Count
Macaca fascicularis	GO:0048568	embryonic organ development	31/184	412/18862	6.8981e-19	2.19773e-15	1.60109e-15	HOXA1/HOXB2/GBX2/HOXB8/CDX4/CITED1/HOXB9/HOXB4/HOXA5/HOXA7/HOXB5/CDX2/EFNA1/VEGFA/RBP4/PHLDA2/MSX1/TBX6/FOXH1/PDGFA/KRT19/TUBB2B/FRZB/ZFP36L1/RSPO3/LEF1/GATA3/ID2/ID3/WNT3A/SLC9A3R1	31
Macaca fascicularis	GO:0009952	anterior/posterior pattern specification	23/184	203/18862	3.86834e-18	6.16227e-15	4.48931e-15	CDX1/HOXB2/HES7/GBX2/HOXB8/CDX4/HOXB9/HOXB4/HOXA5/HOXA7/HOXB5/MLLT3/FOXB1/CDX2/MSX1/TBX6/FOXH1/NKD1/LEF1/SFRP1/GPC3/WNT3A/SFRP2	23
Macaca fascicularis	GO:0003002	regionalization	24/184	326/18862	1.3634e-14	1.44793e-11	1.05484e-11	CDX1/HOXB2/HES7/GBX2/HOXB8/CDX4/HOXB9/HOXB4/HOXA5/HOXA7/HOXB5/MLLT3/FOXB1/CDX2/MSX1/TBX6/FOXH1/NKD1/SP8/LEF1/SFRP1/GPC3/WNT3A/SFRP2	24
Macaca fascicularis	GO:0007389	pattern specification process	26/184	426/18862	8.37793e-14	6.67302e-11	4.8614e-11	CDX1/HOXB2/HES7/GBX2/HOXB8/CDX4/CITED1/HOXB9/HOXB4/HOXA5/HOXA7/HOXB5/MLLT3/FOXB1/CDX2/MSX1/TBX6/FOXH1/NKD1/SP8/MEIS2/LEF1/SFRP1/GPC3/WNT3A/SFRP2	26
Macaca fascicularis	GO:0001501	skeletal system development	25/184	486/18862	1.12859e-11	7.19137e-09	5.23903e-09	CDX1/HOXA1/HOXB2/HES7/HOXB8/HOXB9/HOXB4/HOXA5/HOXA7/HOXB5/MSX2/MMP2/RBP4/WFIKKN1/ANXA2/GJA1/MSX1/ALPL/WNT5B/FGF4/FRZB/SP5/SFRP1/EBP/SFRP2	25
Macaca fascicularis	GO:0048562	embryonic organ morphogenesis	19/184	277/18862	3.08899e-11	1.50239e-08	1.09452e-08	HOXA1/HOXB2/GBX2/HOXB8/HOXB9/HOXB4/HOXA5/HOXA7/HOXB5/EFNA1/RBP4/MSX1/TBX6/FOXH1/FRZB/GATA3/ID2/WNT3A/SLC9A3R1	19
Macaca fascicularis	GO:0048705	skeletal system morphogenesis	17/184	213/18862	3.30093e-11	1.50239e-08	1.09452e-08	CDX1/HOXA1/HOXB2/HOXB8/HOXB9/HOXB4/HOXA5/HOXA7/HOXB5/MSX2/MMP2/MSX1/ALPL/FGF4/SP5/SFRP1/SFRP2	17
Macaca fascicularis	GO:0061053	somite development	11/184	84/18862	5.64462e-10	2.24797e-07	1.63768e-07	CDX1/HES7/FOXB1/CDX2/TBX6/NKD1/FRZB/LEF1/SFRP1/WNT3A/SFRP2	11
Macaca fascicularis	GO:0001756	somitogenesis	10/184	65/18862	6.87061e-10	2.43219e-07	1.77189e-07	CDX1/HES7/FOXB1/CDX2/TBX6/NKD1/LEF1/SFRP1/WNT3A/SFRP2	10
Macaca fascicularis	GO:0035282	segmentation	11/184	95/18862	2.16257e-09	6.88993e-07	5.01943e-07	CDX1/HES7/MLLT3/FOXB1/CDX2/TBX6/NKD1/LEF1/SFRP1/WNT3A/SFRP2	11
Mouse	GO:0007369	gastrulation	9/37	179/18862	5.04951e-11	6.75624e-08	4.68275e-08	EOMES/FGF8/POU5F1/MESP1/FOXA2/GSC/OTX2/MIXL1/DUSP1	9
Mouse	GO:0007492	endoderm development	6/37	76/18862	7.36762e-09	4.92894e-06	3.41625e-06	EOMES/FGF8/POU5F1/MESP1/MIXL1/DUSP1	6
Mouse	GO:0023019	signal transduction involved in regulation of gene expression	4/37	17/18862	2.92757e-08	1.30569e-05	9.04977e-06	FGF8/EPCAM/MESP1/GSC	4
Mouse	GO:0001706	endoderm formation	5/37	53/18862	5.87743e-08	1.966e-05	1.36263e-05	EOMES/POU5F1/MESP1/MIXL1/DUSP1	5
Mouse	GO:0007389	pattern specification process	9/37	426/18862	9.98029e-08	2.67072e-05	1.85108e-05	TDGF1/EOMES/FGF8/MESP1/HES1/FOXA2/FST/GSC/OTX2	9
Mouse	GO:0045165	cell fate commitment	7/37	251/18862	4.97746e-07	0.000110997	7.69323e-05	EOMES/FGF8/POU5F1/MESP1/HES1/FOXA2/GSC	7
Mouse	GO:0001708	cell fate specification	5/37	88/18862	7.63578e-07	0.000145952	0.00010116	EOMES/POU5F1/MESP1/FOXA2/GSC	5
Mouse	GO:0035987	endodermal cell differentiation	4/37	44/18862	1.60787e-06	0.000268917	0.000186386	EOMES/POU5F1/MESP1/MIXL1	4
Mouse	GO:0001711	endodermal cell fate commitment	3/37	13/18862	1.96051e-06	0.000291463	0.000202013	EOMES/POU5F1/MESP1	3
Mouse	GO:0009948	anterior/posterior axis specification	4/37	49/18862	2.49201e-06	0.000296339	0.000205393	TDGF1/MESP1/FOXA2/OTX2	4
APS mouse monkey GO
Macaca fascicularis	GO:0007389	pattern specification process	26/140	426/18862	9.17509e-17	2.49012e-13	1.87075e-13	CDX4/CITED1/HOXB8/HOXB2/HES7/OSR1/HOXB9/HOXB6/FOLR1/HOXA7/HOXB4/ISL1/SFRP2/CHRD/CDX1/HAND1/FOXH1/MEIS2/PAX8/FZD5/CDX2/DLL1/GPC3/HOXA5/DKK1/WLS	26
Macaca fascicularis	GO:0003002	regionalization	22/140	326/18862	3.37347e-15	4.05866e-12	3.04915e-12	CDX4/HOXB8/HOXB2/HES7/OSR1/HOXB9/HOXB6/HOXA7/HOXB4/ISL1/SFRP2/CHRD/CDX1/FOXH1/PAX8/FZD5/CDX2/DLL1/GPC3/HOXA5/DKK1/WLS	22
Macaca fascicularis	GO:0048568	embryonic organ development	24/140	412/18862	4.48636e-15	4.05866e-12	3.04915e-12	CDX4/CITED1/HOXB8/HOXB2/OSR1/PHLDA2/HOXB9/HOXB6/FOLR1/RBP4/HOXA7/HOXB4/ID2/HAND1/FOXH1/PAX8/FZD5/CDX2/GATA3/DLL1/SLC9A3R1/PKDCC/HOXA5/TUBB2B	24
Macaca fascicularis	GO:0009952	anterior/posterior pattern specification	18/140	203/18862	1.18345e-14	8.02967e-12	6.03246e-12	CDX4/HOXB8/HOXB2/HES7/OSR1/HOXB9/HOXB6/HOXA7/HOXB4/SFRP2/CDX1/FOXH1/FZD5/CDX2/DLL1/GPC3/HOXA5/WLS	18
Macaca fascicularis	GO:0048562	embryonic organ morphogenesis	18/140	277/18862	2.48761e-12	1.35027e-09	1.01442e-09	HOXB8/HOXB2/OSR1/HOXB9/HOXB6/FOLR1/RBP4/HOXA7/HOXB4/ID2/HAND1/FOXH1/PAX8/FZD5/GATA3/DLL1/SLC9A3R1/HOXA5	18
Macaca fascicularis	GO:0034375	high-density lipoprotein particle remodeling	6/140	18/18862	2.58987e-09	1.15338e-06	8.66502e-07	APOM/PLTP/APOA4/APOE/APOA1/APOC1	6
Macaca fascicularis	GO:0003007	heart morphogenesis	14/140	239/18862	2.97483e-09	1.15338e-06	8.66502e-07	FOLR1/RBP4/ISL1/SFRP2/ACTC1/HAND1/TNNC1/FOXH1/GATA3/FHL2/DLL1/NRP1/DKK1/CPE	14
Macaca fascicularis	GO:0060562	epithelial tube morphogenesis	15/140	309/18862	1.01564e-08	3.44556e-06	2.58855e-06	CITED1/OSR1/CTSH/FOLR1/SFRP2/CXCR4/HAND1/FOXH1/COL4A1/PAX8/GATA3/DLL1/GPC3/NRP1/HOXA5	15
Macaca fascicularis	GO:0003206	cardiac chamber morphogenesis	10/140	115/18862	1.41022e-08	4.2526e-06	3.19485e-06	RBP4/ISL1/SFRP2/HAND1/TNNC1/FOXH1/GATA3/FHL2/NRP1/CPE	10
Macaca fascicularis	GO:0048705	skeletal system morphogenesis	12/140	213/18862	6.47413e-08	1.75708e-05	1.32004e-05	HOXB8/HOXB2/MSX2/OSR1/HOXB9/HOXB6/HOXA7/HOXB4/SFRP2/CDX1/HOXA5/ALPL	12
Mouse	GO:0007369	gastrulation	11/35	179/18862	1.41233e-14	2.10013e-11	1.09864e-11	GSC/FGF8/EOMES/POU5F1/LHX1/MIXL1/OTX2/FOXA2/BMP7/GATA6/CER1	11
Mouse	GO:0007389	pattern specification process	13/35	426/18862	3.11948e-13	2.31933e-10	1.21331e-10	TDGF1/GSC/FGF8/EOMES/LHX1/OTX2/FOXA2/HES1/FST/BMP7/AURKA/FOXJ1/CER1	13
Mouse	GO:0003002	regionalization	10/35	326/18862	2.59457e-10	1.27569e-07	6.67352e-08	TDGF1/GSC/FGF8/LHX1/OTX2/FOXA2/HES1/AURKA/FOXJ1/CER1	10
Mouse	GO:0009948	anterior/posterior axis specification	6/35	49/18862	3.43158e-10	1.27569e-07	6.67352e-08	TDGF1/LHX1/OTX2/FOXA2/AURKA/CER1	6
Mouse	GO:0007498	mesoderm development	7/35	123/18862	2.43935e-09	7.12762e-07	3.72867e-07	FGF8/EOMES/LHX1/MIXL1/BMP7/MEST/CER1	7
Mouse	GO:0009952	anterior/posterior pattern specification	8/35	203/18862	2.87597e-09	7.12762e-07	3.72867e-07	TDGF1/FGF8/LHX1/OTX2/FOXA2/HES1/AURKA/CER1	8
Mouse	GO:0007492	endoderm development	6/35	76/18862	5.17693e-09	1.09973e-06	5.75301e-07	FGF8/EOMES/POU5F1/LHX1/MIXL1/GATA6	6
Mouse	GO:0009798	axis specification	6/35	82/18862	8.22643e-09	1.52909e-06	7.99912e-07	TDGF1/LHX1/OTX2/FOXA2/AURKA/CER1	6
Mouse	GO:0001657	ureteric bud development	6/35	86/18862	1.09872e-08	1.59319e-06	8.33446e-07	FGF8/LHX1/HES1/BMP7/FOXJ1/CER1	6
Mouse	GO:0072163	mesonephric epithelium development	6/35	87/18862	1.17855e-08	1.59319e-06	8.33446e-07	FGF8/LHX1/HES1/BMP7/FOXJ1/CER1	6
Node mouse monkey GO
Macaca fascicularis	GO:0007369	gastrulation	12/85	179/18862	2.65371e-11	5.64975e-08	4.28504e-08	MIXL1/EOMES/FGF8/GSC/DKK1/POU5F1/OTX2/FOXA2/GJA1/SFRP2/SFRP1/MMP2	12
Macaca fascicularis	GO:0071542	dopaminergic neuron differentiation	7/85	37/18862	2.7075e-10	2.88214e-07	2.18595e-07	FGF8/DKK1/OTX2/FOXA2/VEGFA/SFRP2/SFRP1	7
Macaca fascicularis	GO:0007498	mesoderm development	8/85	123/18862	8.2218e-08	5.83473e-05	4.42535e-05	MIXL1/EOMES/FGF8/MEST/DKK1/VEGFA/GJA1/SFRP2	8
Macaca fascicularis	GO:0030178	negative regulation of Wnt signaling pathway	9/85	212/18862	4.74975e-07	0.000214922	0.000163007	GSC/IGFBP2/SHISA2/DKK1/DACT1/DKK4/APCDD1/SFRP2/SFRP1	9
Macaca fascicularis	GO:2000095	regulation of Wnt signaling pathway, planar cell polarity pathway	4/85	15/18862	5.04748e-07	0.000214922	0.000163007	DKK1/DACT1/SFRP2/SFRP1	4
Macaca fascicularis	GO:0001704	formation of primary germ layer	7/85	115/18862	8.68554e-07	0.000308192	0.000233748	MIXL1/EOMES/DKK1/POU5F1/GJA1/SFRP2/MMP2	7
Macaca fascicularis	GO:0007492	endoderm development	6/85	76/18862	1.18964e-06	0.000361822	0.000274423	MIXL1/EOMES/FGF8/DKK1/POU5F1/MMP2	6
Macaca fascicularis	GO:0035987	endodermal cell differentiation	5/85	44/18862	1.56055e-06	0.000415302	0.000314985	MIXL1/EOMES/DKK1/POU5F1/MMP2	5
Macaca fascicularis	GO:0003002	regionalization	10/85	326/18862	2.05923e-06	0.000487122	0.000369457	TDGF1/FGF8/GSC/DKK1/HOXB9/OTX2/CHRD/FOXA2/SFRP2/SFRP1	10
Macaca fascicularis	GO:0001708	cell fate specification	6/85	88/18862	2.82468e-06	0.000601374	0.000456111	EOMES/GSC/DKK1/POU5F1/FOXA2/SFRP2	6
Mouse	GO:0061053	somite development	10/117	84/18862	1.07166e-10	2.17306e-07	1.64126e-07	CDX2/HES7/ALDH1A2/MEOX1/PTCH1/NKD1/FOXB1/NOG/DLL3/SHH	10
Mouse	GO:0050673	epithelial cell proliferation	18/117	428/18862	1.51012e-10	2.17306e-07	1.64126e-07	FABP7/ALDH1A2/APLNR/ZNF703/APOE/PTCH1/ID1/NOG/ARG1/ZFP36L1/SOX9/IGFBP3/FERMT1/APOA1/GPC3/SHH/CDKN1C/CCND1	18
Mouse	GO:0048568	embryonic organ development	16/117	412/18862	5.40023e-09	5.18062e-06	3.9128e-06	CTHRC1/KRT8/CDX2/ALDH1A2/KRT19/NOTO/SLC9A3R1/PTCH1/NOG/ZFP36L1/SOX9/CITED1/SHH/TUBB2B/HOXA1/PHLDA2	16
Mouse	GO:0007389	pattern specification process	16/117	426/18862	8.66464e-09	6.23421e-06	4.70855e-06	CDX2/C9orf116/HES7/CFC1B/ALDH1A2/MEOX1/NOTO/PTCH1/NKD1/FOXB1/NOG/CITED1/GPC3/FOXJ1/DLL3/SHH	16
Mouse	GO:0003002	regionalization	14/117	326/18862	1.48931e-08	8.57248e-06	6.47458e-06	CDX2/HES7/CFC1B/ALDH1A2/MEOX1/NOTO/PTCH1/NKD1/FOXB1/NOG/GPC3/FOXJ1/DLL3/SHH	14
Mouse	GO:0003007	heart morphogenesis	12/117	239/18862	3.08058e-08	1.25241e-05	9.45914e-06	FHL2/ALDH1A2/NOTO/PTCH1/SOX4/DSP/NOG/TMEM100/SLIT2/TPM1/SOX9/SHH	12
Mouse	GO:0048608	reproductive structure development	15/117	405/18862	3.15877e-08	1.25241e-05	9.45914e-06	KRT8/CDX2/TPPP3/KRT19/HSPA5/MGST1/PTCH1/NOG/ZFP36L1/SLIT2/SOX9/CITED1/SHH/CCND1/PHLDA2	15
Mouse	GO:0061458	reproductive system development	15/117	408/18862	3.48133e-08	1.25241e-05	9.45914e-06	KRT8/CDX2/TPPP3/KRT19/HSPA5/MGST1/PTCH1/NOG/ZFP36L1/SLIT2/SOX9/CITED1/SHH/CCND1/PHLDA2	15
Mouse	GO:0009952	anterior/posterior pattern specification	11/117	203/18862	5.48895e-08	1.60374e-05	1.21127e-05	CDX2/HES7/CFC1B/ALDH1A2/MEOX1/NKD1/FOXB1/NOG/GPC3/DLL3/SHH	11
Nas.Meos mouse monkey GO
Macaca fascicularis	GO:0009952	anterior/posterior pattern specification	23/90	203/18862	1.27877e-25	2.78261e-22	2.07969e-22	CDX1/ALDH1A2/HES7/TBX6/CDX2/HOXB2/MEOX1/CDX4/GBX2/HOXB4/FOXB1/HOXA5/HOXB8/HOXB6/FOXC2/TCF15/DLL1/GPC3/OSR1/NKD1/LEF1/SFRP1/WNT3A	23
Macaca fascicularis	GO:0003002	regionalization	23/90	326/18862	7.43693e-21	7.61893e-18	5.69429e-18	CDX1/ALDH1A2/HES7/TBX6/CDX2/HOXB2/MEOX1/CDX4/GBX2/HOXB4/FOXB1/HOXA5/HOXB8/HOXB6/FOXC2/TCF15/DLL1/GPC3/OSR1/NKD1/LEF1/SFRP1/WNT3A	23
Macaca fascicularis	GO:0007389	pattern specification process	25/90	426/18862	1.0504e-20	7.61893e-18	5.69429e-18	CITED1/CDX1/ALDH1A2/HES7/TBX6/CDX2/HOXB2/MEOX1/CDX4/GBX2/HOXB4/FOXB1/HOXA5/HOXB8/HOXB6/FOXC2/TCF15/DLL1/MEIS2/GPC3/OSR1/NKD1/LEF1/SFRP1/WNT3A	25
Macaca fascicularis	GO:0001756	somitogenesis	14/90	65/18862	5.5217e-20	3.0038e-17	2.24501e-17	CDX1/ALDH1A2/HES7/TBX6/CDX2/MEOX1/FOXB1/FOXC2/TCF15/DLL1/NKD1/LEF1/SFRP1/WNT3A	14
Macaca fascicularis	GO:0048568	embryonic organ development	24/90	412/18862	8.3897e-20	3.6512e-17	2.72886e-17	CITED1/ALDH1A2/HOXA1/TBX6/CDX2/HOXB2/TUBB2B/CDX4/GBX2/HOXB4/RBP4/HOXA5/HOXB8/HOXB6/RSPO3/FOXC2/ID2/DLL1/OSR1/LEF1/NES/KRT19/WNT3A/STRA6	24
Macaca fascicularis	GO:0035282	segmentation	15/90	95/18862	3.62041e-19	1.313e-16	9.81321e-17	CDX1/ALDH1A2/HES7/TBX6/CDX2/MEOX1/FOXB1/FOXC2/TCF15/DLL1/OSR1/NKD1/LEF1/SFRP1/WNT3A	15
Macaca fascicularis	GO:0061053	somite development	14/90	84/18862	2.67419e-18	8.31291e-16	6.21297e-16	CDX1/ALDH1A2/HES7/TBX6/CDX2/MEOX1/FOXB1/FOXC2/TCF15/DLL1/NKD1/LEF1/SFRP1/WNT3A	14
Macaca fascicularis	GO:0048705	skeletal system morphogenesis	14/90	213/18862	1.51627e-12	4.12426e-10	3.08242e-10	CDX1/HOXA1/HOXB2/HOXB4/HOXA5/HOXB8/HOXB6/FOXC2/TCF15/OSR1/SERPINH1/FGF4/ALPL/SFRP1	14
Macaca fascicularis	GO:0048562	embryonic organ morphogenesis	15/90	277/18862	3.73098e-12	9.02067e-10	6.74194e-10	HOXA1/TBX6/HOXB2/GBX2/HOXB4/RBP4/HOXA5/HOXB8/HOXB6/FOXC2/ID2/DLL1/OSR1/WNT3A/STRA6	15
Macaca fascicularis	GO:0001523	retinoid metabolic process	10/90	108/18862	9.67609e-11	2.10552e-08	1.57364e-08	ALDH1A2/RBP1/CRABP1/CRABP2/RBP4/GPC3/APOM/APOA1/TTR/STRA6	10
Mouse	GO:0007369	gastrulation	13/61	179/18862	1.44061e-14	2.4332e-11	1.69841e-11	MESP1/EOMES/MIXL1/GATA6/LHX1/SNAI1/GSC/MESP2/POU5F1/ETV2/OTX2/FGF8/HAND1	13
Mouse	GO:0048568	embryonic organ development	15/61	412/18862	2.69352e-12	1.83291e-09	1.2794e-09	MESP1/EOMES/HES1/LHX1/SNAI1/GSC/GATA4/KDR/ID3/FRZB/WNT2/FGF8/PHLDA2/JUNB/HAND1	15
Mouse	GO:0001704	formation of primary germ layer	10/61	115/18862	3.31101e-12	1.83291e-09	1.2794e-09	MESP1/EOMES/MIXL1/GATA6/LHX1/SNAI1/MESP2/POU5F1/ETV2/HAND1	10
Mouse	GO:0007389	pattern specification process	15/61	426/18862	4.34081e-12	1.83291e-09	1.2794e-09	TDGF1/MESP1/EOMES/LEFTY1/HES1/LHX1/SNAI1/GSC/MESP2/GATA4/AURKA/OTX2/WNT2/FGF8/HAND1	15
Mouse	GO:0060485	mesenchyme development	12/61	287/18862	1.09798e-10	3.32295e-08	2.31947e-08	MESP1/EOMES/HES1/SNAI1/GSC/BAMBI/GATA4/FRZB/MYC/WNT2/FGF8/HAND1	12
Mouse	GO:0007492	endoderm development	8/61	76/18862	1.18044e-10	3.32295e-08	2.31947e-08	MESP1/EOMES/MIXL1/GATA6/LHX1/POU5F1/GATA4/FGF8	8
Mouse	GO:0007498	mesoderm development	9/61	123/18862	2.0674e-10	4.98833e-08	3.48193e-08	MESP1/EOMES/MIXL1/LHX1/SNAI1/MESP2/ETV2/FGF8/HAND1	9
Mouse	GO:0003007	heart morphogenesis	11/61	239/18862	2.57103e-10	5.4281e-08	3.78889e-08	MESP1/EOMES/LEFTY1/GATA6/HES1/SNAI1/MESP2/GATA4/WNT2/FGF8/HAND1	11
Mouse	GO:0045165	cell fate commitment	11/61	251/18862	4.32795e-10	8.00588e-08	5.58822e-08	MESP1/EOMES/GATA6/HES1/GSC/POU5F1/GATA4/ETV2/WNT2/FGF8/GAS1	11
Mouse	GO:0003002	regionalization	12/61	326/18862	4.74001e-10	8.00588e-08	5.58822e-08	TDGF1/MESP1/HES1/LHX1/SNAI1/GSC/MESP2/GATA4/AURKA/OTX2/WNT2/FGF8	12
Para.Meos mouse monkey GO
Macaca fascicularis	GO:0001704	formation of primary germ layer	10/46	115/18862	1.61515e-13	2.07062e-10	1.56074e-10	MESP1/POU5F1/LHX1/EOMES/MESP2/HAND1/MIXL1/LEF1/FN1/COL5A2	10
Macaca fascicularis	GO:0007369	gastrulation	11/46	179/18862	4.12638e-13	2.64501e-10	1.99369e-10	MESP1/POU5F1/LHX1/EOMES/MESP2/HAND1/MIXL1/LEF1/APLNR/FN1/COL5A2	11
Macaca fascicularis	GO:0001706	endoderm formation	7/46	53/18862	4.50893e-11	1.92682e-08	1.45235e-08	MESP1/POU5F1/LHX1/EOMES/MIXL1/FN1/COL5A2	7
Macaca fascicularis	GO:0007498	mesoderm development	8/46	123/18862	5.50924e-10	1.57269e-07	1.18542e-07	MESP1/DLL3/LHX1/EOMES/MESP2/HAND1/MIXL1/LEF1	8
Macaca fascicularis	GO:0007492	endoderm development	7/46	76/18862	6.13372e-10	1.57269e-07	1.18542e-07	MESP1/POU5F1/LHX1/EOMES/MIXL1/FN1/COL5A2	7
Macaca fascicularis	GO:0001892	embryonic placenta development	7/46	79/18862	8.08881e-10	1.72831e-07	1.30272e-07	PHLDA2/EOMES/HAND1/RSPO3/LEF1/KRT8/KRT19	7
Macaca fascicularis	GO:0035987	endodermal cell differentiation	6/46	44/18862	9.87303e-10	1.80817e-07	1.36292e-07	MESP1/POU5F1/EOMES/MIXL1/FN1/COL5A2	6
Macaca fascicularis	GO:0001890	placenta development	7/46	135/18862	3.48961e-08	5.5921e-06	4.21508e-06	PHLDA2/EOMES/HAND1/RSPO3/LEF1/KRT8/KRT19	7
Macaca fascicularis	GO:0048568	embryonic organ development	10/46	412/18862	4.47918e-08	6.38034e-06	4.80922e-06	MESP1/PHLDA2/LHX1/EOMES/HAND1/RSPO3/LEF1/KRT8/KRT19/NES	10
Macaca fascicularis	GO:0035282	segmentation	6/46	95/18862	1.10777e-07	1.42015e-05	1.07045e-05	MESP1/TDGF1/DLL3/LHX1/MESP2/LEF1	6
Mouse	GO:0007498	mesoderm development	6/44	123/18862	3.92038e-07	0.000413402	0.000281988	ETV2/MEST/TCF15/IRX3/ZFP36L1/FOXC2	6
Mouse	GO:0050673	epithelial cell proliferation	9/44	428/18862	5.14182e-07	0.000413402	0.000281988	PTN/SIX1/FST/APOE/ALDH1A2/ID2/ZFP36L1/ID1/ARG1	9
Mouse	GO:0048568	embryonic organ development	8/44	412/18862	4.30914e-06	0.0023097	0.00157548	SIX1/ALDH1A2/ID2/ZFP36L1/ID3/FOXC2/CTHRC1/PRRX1	8
Mouse	GO:0033189	response to vitamin A	3/44	18/18862	9.43063e-06	0.00379111	0.00258598	CYP26A1/ALDH1A2/ARG1	3
Mouse	GO:0003158	endothelium development	5/44	137/18862	1.62487e-05	0.00522558	0.00356445	ETV2/PTN/FSTL1/FOXC2/ID1	5
Mouse	GO:0048844	artery morphogenesis	4/44	70/18862	2.11069e-05	0.00532999	0.00363567	SIX1/APOE/FOXC2/PRRX1	4
Mouse	GO:0050678	regulation of epithelial cell proliferation	7/44	374/18862	2.32027e-05	0.00532999	0.00363567	PTN/SIX1/APOE/ALDH1A2/ZFP36L1/ID1/ARG1	7
Mouse	GO:0010464	regulation of mesenchymal cell proliferation	3/44	26/18862	2.96593e-05	0.00583438	0.00397972	PTN/SIX1/PRRX1	3
Mouse	GO:0001656	metanephros development	4/44	82/18862	3.94527e-05	0.00583438	0.00397972	SIX1/IRX3/ID3/FOXC2	4
Mouse	GO:0061053	somite development	4/44	84/18862	4.33755e-05	0.00583438	0.00397972	SIX1/TCF15/ALDH1A2/FOXC2	4
Inter.Meos mouse monkey GO
Macaca fascicularis	GO:0003002	regionalization	15/70	326/18862	8.14371e-13	1.49681e-09	1.0544e-09	TDGF1/RIPPLY1/GDNF/FOXC1/PAX8/SFRP2/LHX1/SIX1/FOXC2/HOXB9/NR2F2/HOXB3/HEY1/HOXA7/HOXB8	15
Macaca fascicularis	GO:0007389	pattern specification process	16/70	426/18862	2.81637e-12	2.58824e-09	1.82323e-09	EOMES/TDGF1/RIPPLY1/GDNF/FOXC1/PAX8/SFRP2/LHX1/SIX1/FOXC2/HOXB9/NR2F2/HOXB3/HEY1/HOXA7/HOXB8	16
Macaca fascicularis	GO:0009952	anterior/posterior pattern specification	12/70	203/18862	1.0733e-11	6.57577e-09	4.63215e-09	TDGF1/RIPPLY1/FOXC1/SFRP2/LHX1/FOXC2/HOXB9/NR2F2/HOXB3/HEY1/HOXA7/HOXB8	12
Macaca fascicularis	GO:0048705	skeletal system morphogenesis	12/70	213/18862	1.88704e-11	8.46561e-09	5.96341e-09	FOXC1/SFRP2/LHX1/SIX1/FOXC2/COL2A1/FGF18/HOXB9/HOXB3/HOXA7/ARID5B/HOXB8	12
Macaca fascicularis	GO:0048568	embryonic organ development	15/70	412/18862	2.30294e-11	8.46561e-09	5.96341e-09	EOMES/GDNF/FOXC1/PAX8/LHX1/SIX1/FOXC2/COL2A1/HOXB9/NR2F2/HOXB3/HEY1/HOXA7/GATA3/HOXB8	15
Macaca fascicularis	GO:0072073	kidney epithelium development	9/70	131/18862	1.29544e-09	3.80886e-07	2.68306e-07	GDNF/FOXC1/PAX8/LHX1/SIX1/FOXC2/JAG1/EPHA7/GATA3	9
Macaca fascicularis	GO:0048704	embryonic skeletal system morphogenesis	8/70	90/18862	1.4506e-09	3.80886e-07	2.68306e-07	LHX1/SIX1/FOXC2/COL2A1/HOXB9/HOXB3/HOXA7/HOXB8	8
Macaca fascicularis	GO:0072006	nephron development	9/70	138/18862	2.05743e-09	4.72695e-07	3.32979e-07	GDNF/FOXC1/PAX8/LHX1/SIX1/FOXC2/JAG1/GATA3/EGR1	9
Macaca fascicularis	GO:0001501	skeletal system development	14/70	486/18862	2.43578e-09	4.97441e-07	3.50411e-07	FOXC1/SFRP2/LHX1/SIX1/FOXC2/COL2A1/FGF18/COL5A2/HOXB9/HOXB3/HOXA7/ARID5B/HOXB8/VCAN	14
Macaca fascicularis	GO:0072009	nephron epithelium development	8/70	106/18862	5.38519e-09	9.43561e-07	6.6467e-07	GDNF/FOXC1/PAX8/LHX1/SIX1/FOXC2/JAG1/GATA3	8
Mouse	GO:0009952	anterior/posterior pattern specification	14/59	203/18862	1.54764e-15	2.2048e-12	1.53816e-12	FOXB1/MEOX1/LEF1/CDX1/DLL1/HOXD9/CFC1B/ALDH1A2/GPC3/CDX4/MESP1/CDX2/MSX1/BASP1	14
Mouse	GO:0003002	regionalization	16/59	326/18862	2.46208e-15	2.2048e-12	1.53816e-12	FOXB1/DKK1/ISL1/MEOX1/LEF1/CDX1/DLL1/HOXD9/CFC1B/ALDH1A2/GPC3/CDX4/MESP1/CDX2/MSX1/BASP1	16
Mouse	GO:0007389	pattern specification process	17/59	426/18862	8.7754e-15	5.23892e-12	3.65488e-12	FOXB1/DKK1/ISL1/CITED1/MEOX1/LEF1/CDX1/DLL1/HOXD9/CFC1B/ALDH1A2/GPC3/CDX4/MESP1/CDX2/MSX1/BASP1	17
Mouse	GO:0035282	segmentation	9/59	95/18862	1.44603e-11	6.47461e-09	4.51695e-09	FOXB1/MEOX1/LEF1/CDX1/DLL1/ALDH1A2/MESP1/CDX2/BASP1	9
Mouse	GO:0048568	embryonic organ development	14/59	412/18862	2.45811e-11	7.34023e-09	5.12084e-09	PHLDA2/CITED1/LEF1/HOXA1/RSPO3/DLL1/HOXD9/ALDH1A2/TUBB2B/CDX4/MESP1/SLC9A3R1/CDX2/MSX1	14
Mouse	GO:0001756	somitogenesis	8/59	65/18862	2.45904e-11	7.34023e-09	5.12084e-09	FOXB1/MEOX1/LEF1/CDX1/DLL1/ALDH1A2/MESP1/CDX2	8
Mouse	GO:0009798	axis specification	8/59	82/18862	1.66672e-10	4.26441e-08	2.97503e-08	CITED1/CDX1/DLL1/GPC3/CDX4/MESP1/CDX2/BASP1	8
Mouse	GO:0061053	somite development	8/59	84/18862	2.02885e-10	4.5421e-08	3.16875e-08	FOXB1/MEOX1/LEF1/CDX1/DLL1/ALDH1A2/MESP1/CDX2	8
Mouse	GO:0009948	anterior/posterior axis specification	6/59	49/18862	9.08871e-09	1.80865e-06	1.26179e-06	CDX1/GPC3/CDX4/MESP1/CDX2/BASP1	6
Mouse	GO:0007178	transmembrane receptor protein serine/threonine kinase signaling pathway	10/59	358/18862	1.47159e-07	2.63562e-05	1.83872e-05	DKK1/CITED1/VIM/ID1/LEF1/CFC1B/GPC3/HSPA5/MSX1/BAMBI	10
PSM mouse monkey GO
Macaca fascicularis	GO:0001706	endoderm formation	6/48	53/18862	4.1206e-09	6.02844e-06	4.57603e-06	EOMES/MIXL1/MESP1/POU5F1/COL5A2/DUSP1	6
Macaca fascicularis	GO:0007369	gastrulation	8/48	179/18862	1.53512e-08	7.60636e-06	5.77379e-06	EOMES/MIXL1/MESP1/POU5F1/APLNR/COL5A2/SNAI1/DUSP1	8
Macaca fascicularis	GO:0001704	formation of primary germ layer	7/48	115/18862	1.55975e-08	7.60636e-06	5.77379e-06	EOMES/MIXL1/MESP1/POU5F1/COL5A2/SNAI1/DUSP1	7
Macaca fascicularis	GO:0007492	endoderm development	6/48	76/18862	3.75516e-08	1.37345e-05	1.04255e-05	EOMES/MIXL1/MESP1/POU5F1/COL5A2/DUSP1	6
Macaca fascicularis	GO:0035987	endodermal cell differentiation	5/48	44/18862	8.68313e-08	2.54068e-05	1.92857e-05	EOMES/MIXL1/MESP1/POU5F1/COL5A2	5
Macaca fascicularis	GO:0060706	cell differentiation involved in embryonic placenta development	4/48	23/18862	3.15408e-07	7.69071e-05	5.83782e-05	EOMES/SNAI1/KRT19/KRT8	4
Macaca fascicularis	GO:0014074	response to purine-containing compound	6/48	144/18862	1.68069e-06	0.000351265	0.000266636	DNMT3B/FOS/DUSP1/FOSB/JUN/PENK	6
Macaca fascicularis	GO:0009991	response to extracellular stimulus	9/48	477/18862	2.73854e-06	0.00050081	0.000380152	PMAIP1/CYP26A1/ATF3/IGFBP2/DNMT3B/APOE/FOS/JUN/PENK	9
Macaca fascicularis	GO:0042493	response to drug	8/48	359/18862	3.09333e-06	0.000502838	0.000381692	IGFBP2/DNMT3B/FOS/FOSB/PTGR1/S100A10/COL18A1/JUN	8
Macaca fascicularis	GO:0051591	response to cAMP	5/48	93/18862	3.78578e-06	0.000553859	0.00042042	FOS/DUSP1/FOSB/JUN/PENK	5
Mouse	GO:0009952	anterior/posterior pattern specification	17/63	203/18862	1.16095e-19	2.01656e-16	1.3858e-16	MESP2/CER1/GPC3/TCF15/CDX4/FOXC2/LEF1/AURKA/HOXB4/PCDH8/ALDH1A2/HOXB2/NKD1/MLLT3/FOXB1/OSR1/RIPPLY2	17
Mouse	GO:0007389	pattern specification process	19/63	426/18862	8.73035e-17	7.58231e-14	5.21064e-14	MESP2/CER1/CITED1/GPC3/TCF15/CDX4/FOXC2/LEF1/AURKA/HOXB4/PCDH8/ALDH1A2/HOXB2/MEIS2/NKD1/MLLT3/FOXB1/OSR1/RIPPLY2	19
Mouse	GO:0003002	regionalization	17/63	326/18862	3.56722e-16	2.06542e-13	1.41938e-13	MESP2/CER1/GPC3/TCF15/CDX4/FOXC2/LEF1/AURKA/HOXB4/PCDH8/ALDH1A2/HOXB2/NKD1/MLLT3/FOXB1/OSR1/RIPPLY2	17
Mouse	GO:0035282	segmentation	11/63	95/18862	1.447e-14	6.2836e-12	4.31815e-12	MESP2/TCF15/FOXC2/LEF1/PCDH8/ALDH1A2/NKD1/MLLT3/FOXB1/OSR1/RIPPLY2	11
Mouse	GO:0001756	somitogenesis	9/63	65/18862	7.87669e-13	2.73636e-10	1.88046e-10	MESP2/TCF15/FOXC2/LEF1/PCDH8/ALDH1A2/NKD1/FOXB1/RIPPLY2	9
Mouse	GO:0061053	somite development	9/63	84/18862	8.63626e-12	2.5002e-09	1.71816e-09	MESP2/TCF15/FOXC2/LEF1/PCDH8/ALDH1A2/NKD1/FOXB1/RIPPLY2	9
Mouse	GO:0048568	embryonic organ development	14/63	412/18862	6.38287e-11	1.58386e-08	1.08845e-08	CITED1/CDX4/RSPO3/FOXC2/LEF1/HOXB4/ALDH1A2/HOXB2/RBP4/TUBB2B/OSR1/HOXA1/ID3/PHLDA2	14
Mouse	GO:0051304	chromosome separation	8/63	95/18862	9.46442e-10	1.69486e-07	1.16472e-07	UBE2C/CCNB1/CENPF/CDC20/PLK1/AURKB/TOP2A/CENPE	8
Mouse	GO:0030071	regulation of mitotic metaphase/anaphase transition	7/63	59/18862	9.79284e-10	1.69486e-07	1.16472e-07	UBE2C/CCNB1/CENPF/CDC20/PLK1/AURKB/CENPE	7
Mouse	GO:0000819	sister chromatid segregation	10/63	199/18862	1.07115e-09	1.69486e-07	1.16472e-07	UBE2C/CCNB1/CENPF/CDC20/PLK1/NUSAP1/AURKB/TOP2A/KIF23/CENPE	10
NMP mouse monkey GO
Macaca fascicularis	GO:0048568	embryonic organ development	11/55	412/18862	2.38567e-08	3.32865e-05	2.41162e-05	HAND1/MESP1/PHLDA2/FRZB/EFNA1/WNT3A/SNAI1/ID3/KRT8/HOXA1/KRT19	11
Macaca fascicularis	GO:0001704	formation of primary germ layer	7/55	115/18862	4.15044e-08	3.32865e-05	2.41162e-05	MIXL1/HAND1/MESP1/POU5F1/WNT3A/SNAI1/FN1	7
Macaca fascicularis	GO:0060485	mesenchyme development	9/55	287/18862	1.32881e-07	7.10468e-05	5.14737e-05	HAND1/MESP1/FRZB/EFNA1/WNT3A/SNAI1/SEMA6A/FN1/ACTA1	9
Macaca fascicularis	GO:0007517	muscle organ development	9/55	317/18862	3.07938e-07	0.000123483	8.94641e-05	HAND1/TAGLN/FGF3/WNT3A/ID3/TPM1/FOS/EGR1/ACTA1	9
Macaca fascicularis	GO:0060706	cell differentiation involved in embryonic placenta development	4/55	23/18862	5.49727e-07	0.000176352	0.000127768	HAND1/SNAI1/KRT8/KRT19	4
Macaca fascicularis	GO:0007369	gastrulation	7/55	179/18862	8.51869e-07	0.000227733	0.000164994	MIXL1/HAND1/MESP1/POU5F1/WNT3A/SNAI1/FN1	7
Macaca fascicularis	GO:0001892	embryonic placenta development	5/55	79/18862	3.34782e-06	0.000767128	0.000555788	HAND1/PHLDA2/SNAI1/KRT8/KRT19	5
Macaca fascicularis	GO:0003007	heart morphogenesis	7/55	239/18862	5.80807e-06	0.00116452	0.000843698	LEFTY1/HAND1/MESP1/EFNA1/WNT3A/SNAI1/TPM1	7
Macaca fascicularis	GO:0014706	striated muscle tissue development	8/55	351/18862	7.54237e-06	0.00120971	0.000876438	HAND1/MESP1/FGF3/WNT3A/TPM1/FOS/EGR1/ACTA1	8
Macaca fascicularis	GO:0035987	endodermal cell differentiation	4/55	44/18862	8.05332e-06	0.00120971	0.000876438	MIXL1/MESP1/POU5F1/FN1	4
Mouse	GO:0009952	anterior/posterior pattern specification	8/37	203/18862	4.63155e-09	5.38186e-06	3.70524e-06	CDX4/HOXB9/FOXB1/SFRP2/HOXB8/MLLT3/HOXA7/HOXA9	8
Mouse	GO:0048568	embryonic organ development	9/37	412/18862	7.50783e-08	4.36205e-05	3.00313e-05	ID2/CDX4/HOXB9/TUBB2B/PDGFA/HOXB8/HOXA7/RSPO3/HOXA9	9
Mouse	GO:0003002	regionalization	8/37	326/18862	1.82353e-07	7.06315e-05	4.86275e-05	CDX4/HOXB9/FOXB1/SFRP2/HOXB8/MLLT3/HOXA7/HOXA9	8
Mouse	GO:0007389	pattern specification process	8/37	426/18862	1.37802e-06	0.000400314	0.000275603	CDX4/HOXB9/FOXB1/SFRP2/HOXB8/MLLT3/HOXA7/HOXA9	8
Mouse	GO:2000095	regulation of Wnt signaling pathway, planar cell polarity pathway	3/37	15/18862	3.11057e-06	0.000722896	0.000497691	SFRP2/MLLT3/RSPO3	3
Mouse	GO:0048608	reproductive structure development	7/37	405/18862	1.17923e-05	0.00194417	0.0013385	PTN/CDX4/HSPA5/SFRP2/RSPO3/HOXA9/MGST1	7
Mouse	GO:0061458	reproductive system development	7/37	408/18862	1.237e-05	0.00194417	0.0013385	PTN/CDX4/HSPA5/SFRP2/RSPO3/HOXA9/MGST1	7
Mouse	GO:0048732	gland development	7/37	413/18862	1.3385e-05	0.00194417	0.0013385	ID2/PTN/SOX2/HOXB9/FOXB1/PDGFA/HOXA9	7
Mouse	GO:2000050	regulation of non-canonical Wnt signaling pathway	3/37	25/18862	1.55126e-05	0.00194702	0.00134046	SFRP2/MLLT3/RSPO3	3
Mouse	GO:0007584	response to nutrient	5/37	165/18862	1.67558e-05	0.00194702	0.00134046	MAP1B/PTN/CYP26A1/ATP2B1/SFRP2	5
