# Supplementary material for: Primate gastrulation and early organogenesis at single-cell resolution
Source: Nature. 2022 Dec 14;612(7941):732–8. doi: 10.1038/s41586-022-05526-y (PMC9771819; doi:10.1038/s41586-022-05526-y)
Supplement: Supplementary file 9 — DEGs between monkey and mouse ectoderm-derived cells. The top 20 DEGs in indicated cynomolgus monkey and mouse ectoderm-derived cell types, performed by Wilcoxon Rank Sum test, two-sided, based on Bonferroni correction. [file 41586_2022_5526_MOESM9_ESM.xlsx]

## Sheet: ect_top20_mou_mf_DEG
p_val	avg_logFC	pct.1	pct.2	p_val_adj	cluster	gene
1.16505e-14	0.218402	0.66	0.699	2.33009e-11	Macaca fascicularis	PDIA4	EPI
8.59867e-14	0.288039	0.54	0.246	1.71973e-10	Macaca fascicularis	RNASET2
1.25575e-13	0.218991	0.532	0.264	2.51151e-10	Macaca fascicularis	FST
7.37458e-12	0.294037	0.55	0.294	1.47492e-08	Macaca fascicularis	FABP3
3.85754e-11	0.185344	0.507	0.1	7.71507e-08	Macaca fascicularis	S100A1
5.86961e-11	0.328074	0.564	0.419	1.17392e-07	Macaca fascicularis	CYBA
1.41496e-10	0.221668	1	0.949	2.82993e-07	Macaca fascicularis	SLC25A4
2.94801e-10	0.211433	0.927	0.796	5.89602e-07	Macaca fascicularis	CCNB2
1.87334e-09	0.195941	0.562	0.437	3.74667e-06	Macaca fascicularis	CKB
2.9591e-08	0.219935	0.714	0.642	5.91821e-05	Macaca fascicularis	SURF4
5.08511e-07	0.326545	0.48	0	0.00101702	Macaca fascicularis	LOC101867369
9.30776e-07	0.401909	0.915	0.752	0.00186155	Macaca fascicularis	SPC25
2.13348e-05	0.313579	0.779	0.657	0.0426696	Macaca fascicularis	EZR
4.33028e-05	0.234414	0.81	0.663	0.0866056	Macaca fascicularis	TSC22D1
7.32167e-05	0.176905	0.485	0	0.146433	Macaca fascicularis	SELM
0.000206939	0.162482	0.635	0.34	0.413878	Macaca fascicularis	MGST1
0.000267407	0.19919	0.992	0.831	0.534813	Macaca fascicularis	CDCA3
0.000504289	0.176725	0.535	0.217	1	Macaca fascicularis	HSPB1
0.000511831	0.434379	0.526	0.034	1	Macaca fascicularis	CYP26A1
0.00562446	0.171998	0.797	0.895	1	Macaca fascicularis	SH3BGRL3
0	0.686541	0.999	0.976	0	Mouse	POU5F1
0	0.684172	0.998	0.991	0	Mouse	DNMT3B
0	0.628113	0.927	0.975	0	Mouse	SLC7A3
2.99916e-264	0.331789	0.95	0.999	5.99832e-261	Mouse	SLC16A3
9.75097e-258	0.392422	0.856	1	1.95019e-254	Mouse	RASGRP2
2.99478e-241	0.248256	0.984	1	5.98956e-238	Mouse	CA4
4.8774e-239	0.492723	0.844	0.998	9.7548e-236	Mouse	POU3F1
9.96185e-165	0.199835	0.853	0.923	1.99237e-161	Mouse	CCND1
6.63934e-163	0.199234	0.935	0.887	1.32787e-159	Mouse	WFDC2
3.03285e-161	0.265938	0.988	0.946	6.0657e-158	Mouse	EPCAM
3.55683e-139	0.167327	0.765	0.709	7.11366e-136	Mouse	JUND
1.12646e-107	0.225329	0.843	0.997	2.25292e-104	Mouse	SOCS2
2.31724e-107	0.285257	0.69	0.935	4.63448e-104	Mouse	OTX2
4.16301e-107	0.214051	0.986	0.917	8.32602e-104	Mouse	IGFBP2
6.92286e-104	0.211941	0.927	1	1.38457e-100	Mouse	CRIP2
9.18251e-94	0.158901	0.999	0.942	1.8365e-90	Mouse	PSIP1
1.56254e-91	0.173247	0.37	0.996	3.12508e-88	Mouse	C2orf88
1.01503e-76	0.169582	0.973	0.943	2.03006e-73	Mouse	ID3
5.59019e-58	0.202948	0.671	1	1.11804e-54	Mouse	DHRS4
2.3072e-46	0.169192	0.683	0.987	4.61441e-43	Mouse	CTHRC1
4.80937e-34	0.267916	0.607	0.999	9.61873e-31	Mouse	STMN2
6.2342e-22	0.203431	0.925	0.813	1.24684e-18	Macaca fascicularis	CCND1	Ectoderm
2.09361e-21	0.183795	0.685	0.301	4.18721e-18	Macaca fascicularis	C4orf48
2.19605e-21	0.171586	0.473	0.088	4.39211e-18	Macaca fascicularis	PEG10
3.1699e-20	0.178744	0.932	0.665	6.33979e-17	Macaca fascicularis	RBP1
3.89501e-19	0.260833	0.471	0.06	7.79001e-16	Macaca fascicularis	IGFBP5
1.85062e-18	0.166095	0.458	0.016	3.70124e-15	Macaca fascicularis	S100A13
7.96896e-17	0.18047	0.839	0.621	1.59379e-13	Macaca fascicularis	JUND
9.99797e-16	0.157753	0.741	0.4	1.99959e-12	Macaca fascicularis	MT1X
1.64422e-15	0.17161	0.458	0	3.28844e-12	Macaca fascicularis	NNAT
3.47936e-14	0.15564	0.471	0.028	6.95873e-11	Macaca fascicularis	MAFB
1.79961e-12	0.258847	0.635	0.305	3.59923e-09	Macaca fascicularis	HMGCS1
5.20565e-12	0.152288	0.711	0.382	1.04113e-08	Macaca fascicularis	FBLN1
1.03238e-11	0.172844	0.626	0.162	2.06475e-08	Macaca fascicularis	GADD45G
7.33178e-11	0.173044	0.471	0.019	1.46636e-07	Macaca fascicularis	PTPRZ1
4.47089e-10	0.211316	0.467	0	8.94179e-07	Macaca fascicularis	CD99
3.3436e-08	0.164655	0.857	0.78	6.68719e-05	Macaca fascicularis	TSC22D1
1.13649e-07	0.17601	0.525	0.18	0.000227298	Macaca fascicularis	FZD7
8.05452e-06	0.169697	1	0.975	0.016109	Macaca fascicularis	EIF4EBP1
0.00028269	0.164068	0.506	0.087	0.56538	Macaca fascicularis	ANXA5
0.000704739	0.173915	0.574	0.245	1	Macaca fascicularis	FOS
1.01378e-111	0.275976	0.228	0.807	2.02755e-108	Mouse	SIX3
1.54683e-108	0.264391	0.974	0.985	3.09366e-105	Mouse	ID3
2.09602e-103	0.153321	0.951	0.988	4.19204e-100	Mouse	CDC20
9.6742e-101	0.355283	0.41	0.598	1.93484e-97	Mouse	SHISA2
5.42031e-97	0.160973	0.854	0.888	1.08406e-93	Mouse	BASP1
1.72018e-96	0.211328	0.819	0.833	3.44035e-93	Mouse	MARCKS
5.83207e-89	0.182792	0.995	1	1.16641e-85	Mouse	TCEAL8
3.05401e-87	0.247563	0.726	0.909	6.10802e-84	Mouse	PLK1
6.32919e-87	0.156766	0.739	0.714	1.26584e-83	Mouse	LY6E
3.40995e-80	0.176505	0.922	0.986	6.8199e-77	Mouse	EPCAM
1.8497e-77	0.178626	0.976	0.984	3.6994e-74	Mouse	CKS2
6.07263e-75	0.17631	0.793	0.987	1.21453e-71	Mouse	OAT
1.35726e-72	0.162547	0.705	1	2.71451e-69	Mouse	DHRS4
2.55843e-65	0.906278	0.389	0.64	5.11686e-62	Mouse	HESX1
1.19119e-62	0.259794	0.547	0.785	2.38238e-59	Mouse	PDGFA
1.94945e-54	0.175437	0.655	0.759	3.89889e-51	Mouse	CKB
4.03035e-45	0.256853	0.243	0.763	8.0607e-42	Mouse	DLX5
2.33565e-43	0.185129	0.512	0.727	4.6713e-40	Mouse	CXCL12
1.8218e-24	0.387577	0.594	0.997	3.64361e-21	Mouse	PHLDA2
2.52803e-21	0.372005	0.389	0.684	5.05607e-18	Mouse	CYP26A1
4.80784e-18	0.176854	0.897	0.739	9.61569e-15	Macaca fascicularis	BCAM	Epidermis
5.2435e-16	0.233445	0.446	0	1.0487e-12	Macaca fascicularis	TTR
1.24312e-15	0.160087	0.447	0	2.48625e-12	Macaca fascicularis	TP53I3
2.02677e-15	0.190516	0.759	0.512	4.05355e-12	Macaca fascicularis	COTL1
4.39309e-15	0.232592	0.606	0.132	8.78617e-12	Macaca fascicularis	HEBP1
1.55079e-14	0.158045	0.449	0	3.10157e-11	Macaca fascicularis	FAM176B
1.82438e-14	0.161305	0.493	0.15	3.64877e-11	Macaca fascicularis	S100A1
1.13399e-11	0.179372	0.459	0.012	2.26798e-08	Macaca fascicularis	SLC7A8
2.399e-10	0.150785	0.634	0.186	4.798e-07	Macaca fascicularis	CLCN5
6.46911e-10	0.164354	0.761	0.507	1.29382e-06	Macaca fascicularis	VIM
1.37366e-08	0.300198	0.462	0	2.74731e-05	Macaca fascicularis	LOC102123433
3.2847e-08	0.192667	0.541	0.011	6.56939e-05	Macaca fascicularis	LGALS3
3.47319e-07	0.251067	0.466	0	0.000694638	Macaca fascicularis	LOC102126663
2.96361e-06	0.19209	0.531	0	0.00592721	Macaca fascicularis	ZIM2
2.96361e-06	0.17557	0.469	0	0.00592721	Macaca fascicularis	AKAP2
7.97065e-05	0.260117	0.475	0.003	0.159413	Macaca fascicularis	CST6
0.00116418	0.191038	0.56	0.1	1	Macaca fascicularis	LMNA
0.00241441	0.189454	0.534	0.041	1	Macaca fascicularis	STRA6
0.00251064	0.264986	0.516	0.117	1	Macaca fascicularis	RGS5
0.00264516	0.185788	0.618	0.244	1	Macaca fascicularis	HSPG2
4.11488e-42	0.186251	0.762	0.814	8.22977e-39	Mouse	MEIS2
6.37114e-41	0.196903	0.735	0.987	1.27423e-37	Mouse	PLK1
1.52445e-40	0.1596	0.648	0.753	3.04891e-37	Mouse	ENO3
5.49288e-38	0.214947	0.764	1	1.09858e-34	Mouse	AURKA
8.0714e-37	0.502576	0.601	0.886	1.61428e-33	Mouse	PTN
1.32101e-34	0.198744	0.221	0.748	2.64201e-31	Mouse	SIX1
9.76373e-33	0.164132	0.326	0.848	1.95275e-29	Mouse	SOX2
2.62349e-28	0.184407	0.509	0.681	5.24697e-25	Mouse	DLX5
1.1688e-26	0.153489	0.644	1	2.3376e-23	Mouse	DHRS4
2.18452e-26	0.161395	0.487	0.999	4.36904e-23	Mouse	STMN2
4.78368e-26	0.176824	0.673	0.891	9.56736e-23	Mouse	HES1
1.02681e-20	0.66599	0.561	0.835	2.05361e-17	Mouse	POU5F1
5.19133e-16	0.344185	0.294	0.777	1.03827e-12	Mouse	FGF8
2.80572e-15	0.194609	0.452	0.712	5.61143e-12	Mouse	DUSP6
2.59351e-10	0.161264	0.545	0.999	5.18701e-07	Mouse	GAP43
6.18929e-10	0.153449	0.621	0.942	1.23786e-06	Mouse	CENPE
2.32769e-08	0.152353	0.365	0.789	4.65538e-05	Mouse	HOXA1
7.42869e-07	0.194931	0.401	0.687	0.00148574	Mouse	GADD45A
0.00248665	0.349234	0.724	0.968	1	Mouse	MSX1
0.00521541	0.277274	0.809	1	1	Mouse	CA2
2.98427e-81	0.188806	0.74	0.241	5.96855e-78	Macaca fascicularis	DUSP6	FB/MB/HB
5.80755e-78	0.182303	0.953	0.784	1.16151e-74	Macaca fascicularis	TOP2A
2.06585e-76	0.191414	0.996	0.731	4.13171e-73	Macaca fascicularis	SLC9A3R1
3.30681e-71	0.161192	0.614	0.025	6.61361e-68	Macaca fascicularis	TMEM54
9.4684e-71	0.218469	1	0.939	1.89368e-67	Macaca fascicularis	EIF4EBP1
3.28538e-66	0.161572	0.948	0.771	6.57075e-63	Macaca fascicularis	CENPF
7.38523e-62	0.218232	1	0.915	1.47705e-58	Macaca fascicularis	UBE2C
2.89896e-61	0.160226	0.812	0.432	5.79793e-58	Macaca fascicularis	LY6E
1.86066e-57	0.215661	0.653	0.132	3.72133e-54	Macaca fascicularis	DST
6.87683e-50	0.151178	0.675	0.174	1.37537e-46	Macaca fascicularis	FDX1
1.8259e-49	0.170712	0.416	0	3.65181e-46	Macaca fascicularis	LOC102123433
3.70236e-49	0.165732	1	0.713	7.40473e-46	Macaca fascicularis	AURKA
1.1018e-39	0.185711	0.645	0.149	2.20359e-36	Macaca fascicularis	ZIC2
1.91258e-33	0.156454	0.894	0.661	3.82516e-30	Macaca fascicularis	TPM1
3.3082e-22	0.158337	0.556	0.003	6.61639e-19	Macaca fascicularis	GJA1
8.2637e-22	0.151346	0.446	0	1.65274e-18	Macaca fascicularis	CTGF
4.75975e-14	0.171819	0.583	0.089	9.51949e-11	Macaca fascicularis	PDPN
2.0023e-10	0.159735	0.618	0.181	4.00461e-07	Macaca fascicularis	FOS
0.000179535	0.152767	0.582	0.139	0.359069	Macaca fascicularis	EGR1
0.000199817	0.156188	0.479	0	0.399634	Macaca fascicularis	H1F0
9.87572e-38	0.20019	0.962	0.988	1.97514e-34	Mouse	SLC2A1
1.1238e-35	0.233553	0.226	0.726	2.24761e-32	Mouse	HOXB2
9.56972e-35	0.396008	0.722	0.999	1.91394e-31	Mouse	STMN2
1.63933e-34	0.28015	0.569	0.777	3.27866e-31	Mouse	TUBB2B
4.52616e-31	0.150831	0.764	0.957	9.05232e-28	Mouse	TSPAN13
7.06836e-29	0.176496	0.621	0.999	1.41367e-25	Mouse	ALAD
6.95693e-26	0.158787	0.603	0.755	1.39139e-22	Mouse	SFRP2
9.55527e-26	0.150399	0.595	0.774	1.91105e-22	Mouse	COTL1
2.7669e-22	0.175534	0.464	0.689	5.5338e-19	Mouse	DDIT4
4.23317e-21	0.251222	0.458	0.732	8.46635e-18	Mouse	FOXB1
5.6402e-21	0.152967	0.727	0.886	1.12804e-17	Mouse	SOX2
1.90186e-19	0.281642	0.61	0.838	3.80372e-16	Mouse	CDKN1C
4.1131e-19	0.150279	0.41	0.685	8.2262e-16	Mouse	ZEB2
4.46334e-18	0.344179	0.25	0.712	8.92667e-15	Mouse	HESX1
1.08758e-17	0.283759	0.455	0.974	2.17515e-14	Mouse	NKD1
2.12193e-16	0.167898	0.459	0.741	4.24386e-13	Mouse	GAS1
2.1048e-15	0.246681	0.422	0.738	4.2096e-12	Mouse	FLRT3
4.97046e-08	0.199696	0.349	0.675	9.94091e-05	Mouse	ZNF503
1.64001e-05	0.445027	0.55	0.972	0.0328001	Mouse	FGF19
0.000137766	0.300674	0.497	0.863	0.275531	Mouse	IRX3
2.66265e-08	0.16829	0.426	0.018	5.32529e-05	Macaca fascicularis	CXCL12	NC
3.30143e-08	0.252955	0.801	0.513	6.60286e-05	Macaca fascicularis	SPARC
3.74439e-08	0.157287	0.437	0.064	7.48879e-05	Macaca fascicularis	GLIPR2
1.00981e-07	0.208955	0.936	0.859	0.000201962	Macaca fascicularis	DDT
1.22143e-07	0.177096	0.425	0	0.000244285	Macaca fascicularis	SLC2A3
1.83621e-06	0.171505	0.482	0.17	0.00367242	Macaca fascicularis	ZNF503
2.0578e-06	0.238913	0.432	0	0.0041156	Macaca fascicularis	LOC102126663
1.42019e-05	0.164279	0.438	0	0.0284038	Macaca fascicularis	LOC101867369
4.71307e-05	0.208372	0.442	0	0.0942614	Macaca fascicularis	HIST1H4C
4.8366e-05	0.242794	0.566	0.026	0.096732	Macaca fascicularis	HSPB1
5.18403e-05	0.190391	0.748	0.621	0.103681	Macaca fascicularis	PTTG1
5.36673e-05	0.205781	0.99	0.91	0.107335	Macaca fascicularis	NPC2
0.000652199	0.151632	0.584	0.103	1	Macaca fascicularis	UCHL1
0.00103242	0.270595	0.721	0.518	1	Macaca fascicularis	GPC3
0.00120213	0.186335	0.725	0.407	1	Macaca fascicularis	DUSP6
0.00153031	0.218247	0.65	0.291	1	Macaca fascicularis	S100A11
0.00227284	0.210269	0.456	0	1	Macaca fascicularis	GJA1
0.00227284	0.19907	0.544	0	1	Macaca fascicularis	CD99
0.00402581	0.296854	0.797	0.704	1	Macaca fascicularis	RBP1
0.0050977	0.223423	0.497	0.132	1	Macaca fascicularis	FOS
2.73897e-25	0.290961	0.818	0.761	5.47793e-22	Mouse	CALD1
1.08961e-24	0.259995	0.878	0.82	2.17921e-21	Mouse	COTL1
1.34185e-23	0.244907	0.957	0.96	2.6837e-20	Mouse	IER2
6.62314e-23	0.429509	0.944	0.896	1.32463e-19	Mouse	CRABP1
5.58332e-22	0.201499	0.995	0.998	1.11666e-18	Mouse	HSPA5
6.20411e-22	0.192324	0.873	0.872	1.24082e-18	Mouse	PRTG
9.72118e-22	0.208492	0.791	1	1.94424e-18	Mouse	ALAD
1.17776e-20	0.243703	0.579	0.652	2.35552e-17	Mouse	MEF2C
2.31619e-19	0.161475	0.998	0.968	4.63238e-16	Mouse	SSB
3.67988e-19	0.259261	0.675	0.819	7.35977e-16	Mouse	SNAI1
2.92889e-18	0.213146	0.92	0.9	5.85777e-15	Mouse	TSC22D1
5.00534e-18	0.180541	1	0.972	1.00107e-14	Mouse	HSP90B1
1.11927e-16	0.187513	0.831	0.845	2.23855e-13	Mouse	IGFBP4
5.92517e-15	0.152801	0.949	1	1.18503e-11	Mouse	GALK1
6.99929e-15	0.171277	0.979	0.981	1.39986e-11	Mouse	DBI
1.10611e-14	0.364525	0.518	0.74	2.21221e-11	Mouse	DLX2
8.55178e-12	0.23033	0.646	0.985	1.71036e-08	Mouse	LPAR6
2.27464e-06	0.295505	0.405	0.918	0.00454928	Mouse	MSX2
1.38317e-05	0.274148	0.632	0.982	0.0276635	Mouse	ITM2A
0.00919109	0.16015	0.354	0.809	1	Mouse	LIX1
