# Supplementary material for: Primate gastrulation and early organogenesis at single-cell resolution
Source: Nature. 2022 Dec 14;612(7941):732–8. doi: 10.1038/s41586-022-05526-y (PMC9771819; doi:10.1038/s41586-022-05526-y)
Supplement: Supplementary file 10 — GO analysis based on DEGs between monkey and mouse ectoderm-derived cells. Representative GO terms enriched in DEGs upregulated in indicated monkey and mouse ectoderm-derived cell types, performed by Wilcoxon Rank Sum test, two-sided, based on Bonferroni correction. [file 41586_2022_5526_MOESM10_ESM.xlsx]

## Sheet: 工作表1
EPI mouse monkey GO
clusters	ID	Description	GeneRatio	BgRatio	pvalue	p.adjust	qvalue	geneID	Count
Macaca fascicularis	GO:0048608	reproductive structure development	16/135	405/18862	3.41129e-08	5.56204e-05	4.20216e-05	PHLDA2/CDX2/HAND1/TFAP2C/CITED1/BMP4/KRT19/PTN/GJA1/RBP4/SFRP2/SFRP1/HESX1/KRT8/FST/MGST1	16
Macaca fascicularis	GO:0061458	reproductive system development	16/135	408/18862	3.77856e-08	5.56204e-05	4.20216e-05	PHLDA2/CDX2/HAND1/TFAP2C/CITED1/BMP4/KRT19/PTN/GJA1/RBP4/SFRP2/SFRP1/HESX1/KRT8/FST/MGST1	16
Macaca fascicularis	GO:0050673	epithelial cell proliferation	16/135	428/18862	7.30576e-08	5.95977e-05	4.50264e-05	ERBB2/ID2/FZD7/MYC/BMP4/PTN/GJA1/IGFBP4/B2M/APOE/CXCL12/CDKN1C/SFRP2/SFRP1/APOA1/FST	16
Macaca fascicularis	GO:0001523	retinoid metabolic process	9/135	108/18862	8.09751e-08	5.95977e-05	4.50264e-05	GPC4/TTR/RBP1/RBP4/APOE/CRABP1/CRABP2/APOA1/CYP26A1	9
Macaca fascicularis	GO:0016101	diterpenoid metabolic process	9/135	114/18862	1.29425e-07	7.62056e-05	5.75738e-05	GPC4/TTR/RBP1/RBP4/APOE/CRABP1/CRABP2/APOA1/CYP26A1	9
Macaca fascicularis	GO:0045926	negative regulation of growth	12/135	245/18862	1.98861e-07	9.75745e-05	7.37182e-05	MEG3/CCDC85B/BMP4/GJA1/RBP4/JARID2/FRZB/SFRP2/SFRP1/MT2A/MT1X/SEMA6A	12
Macaca fascicularis	GO:0006721	terpenoid metabolic process	9/135	124/18862	2.66769e-07	0.000112195	8.47642e-05	GPC4/TTR/RBP1/RBP4/APOE/CRABP1/CRABP2/APOA1/CYP26A1	9
Macaca fascicularis	GO:0006720	isoprenoid metabolic process	9/135	143/18862	8.93699e-07	0.000328881	0.000248472	GPC4/TTR/RBP1/RBP4/APOE/CRABP1/CRABP2/APOA1/CYP26A1	9
Macaca fascicularis	GO:0001558	regulation of cell growth	14/135	406/18862	1.31501e-06	0.000430153	0.000324984	MEG3/ERBB2/SYT1/CCDC85B/RND2/GJA1/IGFBP4/APOE/CXCL12/FRZB/SFRP2/SFRP1/SEMA6A/CRABP2	14
Macaca fascicularis	GO:1903793	positive regulation of anion transport	15/135	478/18862	1.74253e-06	0.000513	0.000387575	ERBB2/NNAT/SYT1/PLTP/GAL/WLS/ANXA2/GJA1/GTSE1/RBP4/APOE/CXCL12/APOA1/FABP3/EZR	15
Mouse	GO:0032355	response to estradiol	4/20	125/18862	8.20283e-06	0.00396197	0.00286667	DNMT3B/CCND1/SOCS2/IGFBP2	4
NE mouse monkey GO
Macaca fascicularis	GO:0015669	gas transport	6/58	20/18862	2.42849e-11	3.69617e-08	2.81194e-08	CA2/MYC/HBG1/HBZ/HBE1/HBA1	6
Macaca fascicularis	GO:0015671	oxygen transport	5/58	15/18862	6.75945e-10	5.14394e-07	3.91337e-07	MYC/HBG1/HBZ/HBE1/HBA1	5
Macaca fascicularis	GO:0007389	pattern specification process	10/58	426/18862	6.15751e-07	0.000312391	0.000237658	TDGF1/FGF8/HOXB2/EOMES/CDX1/DLL3/DLL1/FST/HES6/MAFB	10
Macaca fascicularis	GO:0042744	hydrogen peroxide catabolic process	4/58	31/18862	2.38009e-06	0.000867178	0.000659724	HBG1/HBZ/HBE1/HBA1	4
Macaca fascicularis	GO:0009952	anterior/posterior pattern specification	7/58	203/18862	2.84881e-06	0.000867178	0.000659724	TDGF1/FGF8/HOXB2/CDX1/DLL3/DLL1/HES6	7
Macaca fascicularis	GO:0070371	ERK1 and ERK2 cascade	8/58	320/18862	5.765e-06	0.00143611	0.00109255	FGF8/MYC/FGF19/DUSP6/ERBB2/CAMK2N1/SEMA6A/FBLN1	8
Macaca fascicularis	GO:0003002	regionalization	8/58	326/18862	6.60497e-06	0.00143611	0.00109255	TDGF1/FGF8/HOXB2/CDX1/DLL3/DLL1/HES6/MAFB	8
Macaca fascicularis	GO:0035282	segmentation	5/58	95/18862	1.08133e-05	0.00205724	0.00156509	TDGF1/CDX1/DLL3/DLL1/MAFB	5
Macaca fascicularis	GO:0042743	hydrogen peroxide metabolic process	4/58	56/18862	2.62377e-05	0.00443709	0.00337561	HBG1/HBZ/HBE1/HBA1	4
Macaca fascicularis	GO:0070372	regulation of ERK1 and ERK2 cascade	7/58	301/18862	3.68157e-05	0.00560335	0.00426287	FGF8/FGF19/DUSP6/ERBB2/CAMK2N1/SEMA6A/FBLN1	7
Mouse	GO:0031145	anaphase-promoting complex-dependent catabolic process	5/39	83/18862	7.47626e-07	0.00110628	0.000745743	CCNB1/UBE2C/AURKA/CDC20/PLK1	5
Mouse	GO:0051304	chromosome separation	5/39	95/18862	1.46527e-06	0.00110628	0.000745743	CCNB1/UBE2C/TOP2A/CDC20/PLK1	5
Mouse	GO:1904668	positive regulation of ubiquitin protein ligase activity	3/39	13/18862	2.3041e-06	0.00115973	0.000781777	UBE2C/CDC20/PLK1	3
Mouse	GO:0030071	regulation of mitotic metaphase/anaphase transition	4/39	59/18862	6.5433e-06	0.00171143	0.00115368	CCNB1/UBE2C/CDC20/PLK1	4
Mouse	GO:0007091	metaphase/anaphase transition of mitotic cell cycle	4/39	61/18862	7.48041e-06	0.00171143	0.00115368	CCNB1/UBE2C/CDC20/PLK1	4
Mouse	GO:1902099	regulation of metaphase/anaphase transition of cell cycle	4/39	62/18862	7.98444e-06	0.00171143	0.00115368	CCNB1/UBE2C/CDC20/PLK1	4
Mouse	GO:0010965	regulation of mitotic sister chromatid separation	4/39	64/18862	9.06719e-06	0.00171143	0.00115368	CCNB1/UBE2C/CDC20/PLK1	4
Mouse	GO:0044784	metaphase/anaphase transition of cell cycle	4/39	64/18862	9.06719e-06	0.00171143	0.00115368	CCNB1/UBE2C/CDC20/PLK1	4
Mouse	GO:0051306	mitotic sister chromatid separation	4/39	66/18862	1.02546e-05	0.0017205	0.00115979	CCNB1/UBE2C/CDC20/PLK1	4
FB/MB/HB mouse monkey GO
Macaca fascicularis	GO:0009948	anterior/posterior axis specification	5/62	49/18862	5.55395e-07	0.000653058	0.000492373	TDGF1/CDX1/CDX2/BASP1/AURKA	5
Macaca fascicularis	GO:0048638	regulation of developmental growth	9/62	319/18862	9.3374e-07	0.000653058	0.000492373	CXCL12/FGF8/SEMA6A/SOCS2/JARID2/BASP1/CCNB1/DUSP6/GJA1	9
Macaca fascicularis	GO:0046620	regulation of organ growth	6/62	102/18862	1.03715e-06	0.000653058	0.000492373	FGF8/JARID2/BASP1/CCNB1/DUSP6/GJA1	6
Macaca fascicularis	GO:0009952	anterior/posterior pattern specification	7/62	203/18862	4.49332e-06	0.00202609	0.00152757	TDGF1/CDX1/FGF8/CDX2/HES6/BASP1/AURKA	7
Macaca fascicularis	GO:0060420	regulation of heart growth	5/62	77/18862	5.36286e-06	0.00202609	0.00152757	JARID2/BASP1/CCNB1/DUSP6/GJA1	5
Macaca fascicularis	GO:0009798	axis specification	5/62	82/18862	7.31344e-06	0.00230251	0.00173598	TDGF1/CDX1/CDX2/BASP1/AURKA	5
Macaca fascicularis	GO:0006857	oligopeptide transport	3/62	13/18862	9.44817e-06	0.00254966	0.00192231	CA2/SLC9A3R1/GJA1	3
Macaca fascicularis	GO:0035265	organ growth	6/62	166/18862	1.73575e-05	0.00364317	0.00274677	FGF8/JARID2/BASP1/CCNB1/DUSP6/GJA1	6
Macaca fascicularis	GO:0014706	striated muscle tissue development	8/62	351/18862	1.87043e-05	0.00364317	0.00274677	FGF8/JARID2/CCNB1/CENPF/TPM1/GJA1/FOS/EGR1	8
Mouse	GO:0050673	epithelial cell proliferation	13/59	428/18862	5.53461e-10	9.61362e-07	6.62988e-07	PTN/ID2/SFRP1/FABP7/ID1/SPARC/IGFBP4/B2M/NKX2-8/ZFP36L1/SFRP2/SOX2/CDKN1C	13
Mouse	GO:0021536	diencephalon development	7/59	71/18862	2.30881e-09	2.0052e-06	1.38286e-06	PTN/TAL2/RAX/MSX1/FOXB1/SOX2/HESX1	7
Mouse	GO:0050680	negative regulation of epithelial cell proliferation	8/59	160/18862	3.45482e-08	2.00034e-05	1.37951e-05	PTN/SFRP1/SPARC/B2M/NKX2-8/SFRP2/SOX2/CDKN1C	8
Mouse	GO:0030900	forebrain development	10/59	357/18862	1.43391e-07	6.22674e-05	4.29418e-05	PTN/TAL2/RAX/CDH2/MSX1/B2M/SLC2A1/FOXB1/SOX2/HESX1	10
Mouse	GO:0050678	regulation of epithelial cell proliferation	10/59	374/18862	2.20521e-07	7.66091e-05	5.28323e-05	PTN/SFRP1/ID1/SPARC/B2M/NKX2-8/ZFP36L1/SFRP2/SOX2/CDKN1C	10
Mouse	GO:0030901	midbrain development	6/59	86/18862	2.79492e-07	8.09128e-05	5.58002e-05	TAL2/HSPA5/SFRP1/MSX1/SFRP2/FOXB1	6
Mouse	GO:0007389	pattern specification process	10/59	426/18862	7.26637e-07	0.00016463	0.000113534	RAX/SFRP1/MSX1/WLS/MEIS2/HOXB2/SFRP2/FOXB1/NKD1/IRX3	10
Mouse	GO:0010975	regulation of neuron projection development	10/59	428/18862	7.58226e-07	0.00016463	0.000113534	PTN/CRABP2/MAP1B/HSPA5/CDH2/SFRP1/ID1/B2M/STMN2/SFRP2	10
Mouse	GO:0060070	canonical Wnt signaling pathway	9/59	333/18862	8.64691e-07	0.000166885	0.00011509	CDH2/SFRP1/IGFBP4/WLS/SOX4/SFRP2/SOX2/HESX1/NKD1	9
Mouse	GO:0045664	regulation of neuron differentiation	7/59	190/18862	2.06482e-06	0.00035866	0.000247344	ID2/MAP1B/SFRP1/B2M/SFRP2/SOX2/IRX3	7
SE mouse monkey GO
Macaca fascicularis	GO:0046686	response to cadmium ion	8/117	61/18862	3.85236e-09	9.11083e-06	7.21405e-06	MT1X/MT2A/MT1G/HMOX1/FOS/B2M/SPARC/JUN	8
Macaca fascicularis	GO:0071560	cellular response to transforming growth factor beta stimulus	12/117	251/18862	5.28322e-08	5.39495e-05	4.27178e-05	HTRA1/CITED1/COL3A1/PEG10/COL1A1/FOS/WNT4/CDKN1C/FOLR1/COL1A2/F11R/JUN	12
Macaca fascicularis	GO:0071559	response to transforming growth factor beta	12/117	257/18862	6.84349e-08	5.39495e-05	4.27178e-05	HTRA1/CITED1/COL3A1/PEG10/COL1A1/FOS/WNT4/CDKN1C/FOLR1/COL1A2/F11R/JUN	12
Macaca fascicularis	GO:0071276	cellular response to cadmium ion	6/117	38/18862	1.17529e-07	5.61876e-05	4.44899e-05	MT1X/MT2A/MT1G/HMOX1/FOS/JUN	6
Macaca fascicularis	GO:0030198	extracellular matrix organization	14/117	393/18862	1.5157e-07	5.61876e-05	4.44899e-05	HTRA1/COL3A1/COL1A1/COL6A3/COL5A1/TGFBI/CST3/SPARC/COL1A2/CAPN2/F11R/COL6A2/TTR/HSPG2	14
Macaca fascicularis	GO:0043062	extracellular structure organization	14/117	394/18862	1.56345e-07	5.61876e-05	4.44899e-05	HTRA1/COL3A1/COL1A1/COL6A3/COL5A1/TGFBI/CST3/SPARC/COL1A2/CAPN2/F11R/COL6A2/TTR/HSPG2	14
Macaca fascicularis	GO:0045229	external encapsulating structure organization	14/117	396/18862	1.66306e-07	5.61876e-05	4.44899e-05	HTRA1/COL3A1/COL1A1/COL6A3/COL5A1/TGFBI/CST3/SPARC/COL1A2/CAPN2/F11R/COL6A2/TTR/HSPG2	14
Macaca fascicularis	GO:0031032	actomyosin structure organization	10/117	191/18862	3.12622e-07	9.24189e-05	7.31782e-05	KRT19/PDLIM1/TACSTD2/S100A10/WNT4/CSRP1/RHOC/KRT8/APOA1/F11R	10
Macaca fascicularis	GO:0051017	actin filament bundle assembly	9/117	154/18862	4.96995e-07	0.000123899	9.81046e-05	PDLIM1/TACSTD2/S100A10/WNT4/RHOC/EZR/CALD1/APOA1/F11R	9
Macaca fascicularis	GO:0007179	transforming growth factor beta receptor signaling pathway	10/117	202/18862	5.23886e-07	0.000123899	9.81046e-05	HTRA1/CITED1/COL3A1/PEG10/FOS/CDKN1C/FOLR1/COL1A2/F11R/JUN	10
Mouse	GO:0045787	positive regulation of cell cycle	13/47	395/18862	9.04018e-12	1.52779e-08	9.69679e-09	CCND2/SOX4/CCNB1/CCND1/CKS2/NUSAP1/UBE2C/MEIS2/AURKA/HES1/FGF8/GADD45A/MSX1	13
Mouse	GO:0000280	nuclear division	12/47	436/18862	5.03027e-10	4.25058e-07	2.69781e-07	CENPF/CCNB1/CKS2/TOP2A/NUSAP1/CDC20/UBE2C/PLK1/AURKA/FGF8/CENPE/MSX1	12
Mouse	GO:0051783	regulation of nuclear division	8/47	135/18862	1.38906e-09	7.28103e-07	4.62122e-07	CENPF/CCNB1/NUSAP1/CDC20/PLK1/AURKA/FGF8/MSX1	8
Mouse	GO:0048285	organelle fission	12/47	486/18862	1.72332e-09	7.28103e-07	4.62122e-07	CENPF/CCNB1/CKS2/TOP2A/NUSAP1/CDC20/UBE2C/PLK1/AURKA/FGF8/CENPE/MSX1	12
Mouse	GO:0090068	positive regulation of cell cycle process	10/47	303/18862	3.02145e-09	9.87258e-07	6.26606e-07	CCND2/SOX4/CCNB1/CCND1/NUSAP1/UBE2C/AURKA/FGF8/GADD45A/MSX1	10
Mouse	GO:0051304	chromosome separation	7/47	95/18862	3.50506e-09	9.87258e-07	6.26606e-07	CENPF/CCNB1/TOP2A/CDC20/UBE2C/PLK1/CENPE	7
Mouse	GO:0048732	gland development	11/47	413/18862	4.16642e-09	1.00589e-06	6.38433e-07	PRDX2/CCND1/HESX1/PDGFA/AURKA/PTN/SIX1/SOX2/HES1/FGF8/MSX1	11
Mouse	GO:0007093	mitotic cell cycle checkpoint	8/47	159/18862	5.08231e-09	1.07364e-06	6.81431e-07	SOX4/CENPF/CCNB1/CCND1/CDC20/PLK1/AURKA/GADD45A	8
Mouse	GO:0030071	regulation of mitotic metaphase/anaphase transition	6/47	59/18862	7.01257e-09	1.23685e-06	7.85021e-07	CENPF/CCNB1/CDC20/UBE2C/PLK1/CENPE	6
Mouse	GO:1901990	regulation of mitotic cell cycle phase transition	11/47	439/18862	7.84914e-09	1.23685e-06	7.85021e-07	CCND2/SOX4/CENPF/CCNB1/CCND1/CDC20/UBE2C/PLK1/AURKA/CENPE/GADD45A	11
NC mouse monkey GO
Macaca fascicularis	GO:0007369	gastrulation	10/80	179/18862	4.27077e-09	9.24621e-06	7.28728e-06	EOMES/MESP1/POU5F1/FGF8/OTX2/APLNR/FN1/FOXC2/GPC3/GJA1	10
Macaca fascicularis	GO:0009952	anterior/posterior pattern specification	9/80	203/18862	1.94444e-07	0.000163894	0.000129171	TDGF1/MESP1/FGF8/OTX2/CDX1/DLL3/HES6/FOXC2/GPC3	9
Macaca fascicularis	GO:0007389	pattern specification process	12/80	426/18862	2.27105e-07	0.000163894	0.000129171	LEFTY1/TDGF1/EOMES/MESP1/FGF8/OTX2/CDX1/FST/DLL3/HES6/FOXC2/GPC3	12
Macaca fascicularis	GO:0009948	anterior/posterior axis specification	5/80	49/18862	1.99233e-06	0.00107835	0.000849885	TDGF1/MESP1/OTX2/CDX1/GPC3	5
Macaca fascicularis	GO:0060485	mesenchyme development	9/80	287/18862	3.47681e-06	0.00150546	0.00118651	EOMES/MESP1/FGF8/DLL3/FRZB/PDPN/FN1/FOXC2/GLIPR2	9
Macaca fascicularis	GO:0001667	ameboidal-type cell migration	11/80	473/18862	4.83815e-06	0.00174577	0.0013759	TDGF1/MESP1/FGF8/APOE/FN1/FOXC2/SPARC/GLIPR2/HSPB1/GPC3/GJA1	11
Macaca fascicularis	GO:0060795	cell fate commitment involved in formation of primary germ layer	4/80	28/18862	5.68447e-06	0.00175812	0.00138564	EOMES/MESP1/POU5F1/FOXC2	4
Macaca fascicularis	GO:0048638	regulation of developmental growth	9/80	319/18862	8.17716e-06	0.00191526	0.00150948	FGF8/DUSP9/SOCS2/APOE/FN1/FOXC2/CXCL12/DUSP6/GJA1	9
Macaca fascicularis	GO:0001558	regulation of cell growth	10/80	406/18862	8.21996e-06	0.00191526	0.00150948	SGK1/RASGRP2/SOCS2/APOE/FRZB/BST2/IGFBP5/FN1/CXCL12/GJA1	10
Macaca fascicularis	GO:0001704	formation of primary germ layer	6/80	115/18862	9.37555e-06	0.00191526	0.00150948	EOMES/MESP1/POU5F1/FN1/FOXC2/GJA1	6
Mouse	GO:0060349	bone morphogenesis	6/46	90/18862	8.00844e-08	0.000134702	9.03689e-05	SERPINH1/TFAP2A/SOX9/MSX1/MEF2C/MSX2	6
Mouse	GO:0060348	bone development	7/46	193/18862	4.02217e-07	0.000262918	0.000176386	SERPINH1/WNT1/TFAP2A/SOX9/MSX1/MEF2C/MSX2	7
Mouse	GO:0048568	embryonic organ development	9/46	412/18862	5.58747e-07	0.000262918	0.000176386	ID2/ID3/WNT1/TFAP2A/SOX9/MSX1/MEF2C/SNAI1/DLX2	9
Mouse	GO:0003407	neural retina development	5/46	70/18862	7.41554e-07	0.000262918	0.000176386	PTN/TFAP2B/TFAP2A/SOX9/DLX2	5
Mouse	GO:0048705	skeletal system morphogenesis	7/46	213/18862	7.81562e-07	0.000262918	0.000176386	SERPINH1/TFAP2A/SOX9/MSX1/MEF2C/DLX2/MSX2	7
Mouse	GO:0060041	retina development in camera-type eye	6/46	145/18862	1.35267e-06	0.000379198	0.000254396	PTN/SERPINF1/TFAP2B/TFAP2A/SOX9/DLX2	6
Mouse	GO:0035136	forelimb morphogenesis	4/46	36/18862	1.7221e-06	0.000413797	0.000277608	TFAP2B/TFAP2A/CRABP2/MSX1	4
Mouse	GO:0001501	skeletal system development	9/46	486/18862	2.19369e-06	0.000461224	0.000309426	SERPINH1/WNT1/TFAP2A/SOX9/MSX1/MEF2C/SNAI1/DLX2/MSX2	9
Mouse	GO:0048709	oligodendrocyte differentiation	5/46	93/18862	3.05428e-06	0.00057081	0.000382946	PTN/PLP1/SOX10/SOX9/DLX2	5
Mouse	GO:0048562	embryonic organ morphogenesis	7/46	277/18862	4.47906e-06	0.000735116	0.000493175	ID2/WNT1/TFAP2A/SOX9/MSX1/MEF2C/DLX2	7
