# Supplementary material for: Primate gastrulation and early organogenesis at single-cell resolution
Source: Nature. 2022 Dec 14;612(7941):732–8. doi: 10.1038/s41586-022-05526-y (PMC9771819; doi:10.1038/s41586-022-05526-y)
Supplement: Supplementary file 11 — DEGs between monkey and mouse endoderm-derived cells. Top 20 DEGs in indicated cynomolgus monkey and mouse endoderm-derived cell types, performed by Wilcoxon Rank Sum test, two-sided, based on Bonferroni correction. [file 41586_2022_5526_MOESM11_ESM.xlsx]

## Sheet: end_top20_mou_mf_DEG
p_val	avg_logFC	pct.1	pct.2	p_val_adj	cluster	gene
5.11932e-08	0.170577	1	0.98	0.000102386	cynomolgus monkey	TXNDC17	VE
9.60246e-08	0.153679	0.454	0.015	0.000192049	cynomolgus monkey	HBA1
3.24358e-07	0.175825	0.549	0	0.000648716	cynomolgus monkey	IMPAD1
1.115e-06	0.198074	0.547	0	0.00222999	cynomolgus monkey	IFITM3
3.77146e-06	0.173094	0.585	0.092	0.00754292	cynomolgus monkey	FGFR4
9.86899e-06	0.18367	0.559	0.041	0.019738	cynomolgus monkey	SYNE2
9.96202e-06	0.226831	0.658	0.277	0.019924	cynomolgus monkey	VIM
1.77605e-05	0.214676	0.569	0.072	0.035521	cynomolgus monkey	ENO3
2.73702e-05	0.274926	0.541	0	0.0547403	cynomolgus monkey	MEG3
6.79667e-05	0.758945	0.999	0.899	0.135933	cynomolgus monkey	RBP4
0.000115108	0.157032	0.588	0.118	0.230216	cynomolgus monkey	SLC37A4
0.000372649	0.213722	0.587	0.136	0.745297	cynomolgus monkey	HPN
0.000478824	0.165095	0.534	0.002	0.957648	cynomolgus monkey	GJA1
0.00158368	0.157721	0.48	0.03	1	cynomolgus monkey	CRABP1
0.00160436	0.191379	0.531	0.002	1	cynomolgus monkey	ADAMTS19
0.00281115	0.174107	0.549	0.051	1	cynomolgus monkey	LAMA1
0.00300349	0.156526	0.549	0.049	1	cynomolgus monkey	IGDCC3
0.00529899	0.151771	0.555	0.215	1	cynomolgus monkey	FOS
0.00697999	0.316368	1	0.943	1	cynomolgus monkey	APOM
0.00921306	0.239	0.525	0	1	cynomolgus monkey	ZIM2
1.12829e-11	1.44554	0.584	0.957	2.25658e-08	Mouse	DKK1
2.43829e-11	0.234275	0.606	0.888	4.87659e-08	Mouse	PLIN2
3.43525e-11	0.261048	0.416	0.674	6.8705e-08	Mouse	BMP2
4.34841e-11	0.215746	0.74	1	8.69682e-08	Mouse	CLIC6
1.05265e-09	0.409774	0.472	0.811	2.1053e-06	Mouse	FAM89A
1.27332e-09	0.158412	0.461	0.99	2.54664e-06	Mouse	GMFG
1.48609e-09	0.157367	0.463	0.994	2.97219e-06	Mouse	NID2
7.00905e-09	0.742871	0.412	0.945	1.40181e-05	Mouse	FOXQ1
9.32222e-08	0.213365	0.262	0.745	0.000186444	Mouse	PARM1
1.70011e-07	0.189379	0.695	0.961	0.000340021	Mouse	TOP2A
2.1455e-07	0.47764	0.56	0.797	0.0004291	Mouse	SAT1
6.19422e-07	0.1856	0.681	1	0.00123884	Mouse	AURKA
4.47599e-06	0.619052	0.506	0.842	0.00895198	Mouse	SP5
6.00341e-06	0.188104	0.627	0.988	0.0120068	Mouse	EGFL7
1.23541e-05	0.31561	0.693	0.98	0.0247083	Mouse	SGK1
4.15682e-05	0.194386	0.662	0.84	0.0831364	Mouse	BAMBI
5.61188e-05	0.15618	0.916	1	0.112238	Mouse	UBE2C
0.000195079	0.527402	0.506	0.927	0.390159	Mouse	EOMES
0.000873723	0.175854	0.196	0.58	1	Mouse	SLC39A2
0.00103286	0.695969	0.477	0.888	1	Mouse	SFRP5
2.95132e-08	0.199662	0.44	0	5.90264e-05	cynomolgus monkey	TTR	DE
3.0539e-08	0.150749	0.445	0.014	6.10781e-05	cynomolgus monkey	COL9A2
1.55769e-07	0.298147	0.604	0.127	0.000311539	cynomolgus monkey	FZD5
1.80706e-07	0.157742	0.444	0	0.000361412	cynomolgus monkey	H1F0
1.41201e-06	0.165088	0.568	0.034	0.00282402	cynomolgus monkey	PTGDS
2.21024e-06	0.259005	0.737	0.427	0.00442048	cynomolgus monkey	STMN2
2.72172e-06	0.152982	0.472	0.063	0.00544343	cynomolgus monkey	VCAN
2.73451e-06	0.251145	0.56	0.027	0.00546903	cynomolgus monkey	CLDN3
4.64988e-06	0.221609	0.579	0.076	0.00929975	cynomolgus monkey	SYNE2
6.37874e-06	0.177365	0.452	0.004	0.0127575	cynomolgus monkey	PDYN
8.01671e-06	0.279048	0.613	0.171	0.0160334	cynomolgus monkey	PEG10
0.000112605	0.198691	0.599	0.142	0.225209	cynomolgus monkey	CD59
0.00027182	0.185458	0.492	0.071	0.543639	cynomolgus monkey	HBE1
0.000327188	0.151614	0.577	0.094	0.654375	cynomolgus monkey	GAMT
0.000863288	0.167016	0.626	0.23	1	cynomolgus monkey	BCAM
0.00093504	0.171014	0.536	0.002	1	cynomolgus monkey	GJA1
0.00146356	0.190246	0.554	0.053	1	cynomolgus monkey	VEGFA
0.00233518	0.157562	0.467	0	1	cynomolgus monkey	FAM176B
0.00429784	0.164992	0.469	0.001	1	cynomolgus monkey	LARP7
0.0044937	0.151673	0.503	0.103	1	cynomolgus monkey	COL18A1
3.04692e-15	0.18748	0.533	0.714	6.09385e-12	Mouse	BMP7
2.92602e-14	0.829381	0.278	0.759	5.85204e-11	Mouse	KRT19
2.98932e-14	0.318297	0.199	0.725	5.97863e-11	Mouse	SOX9
2.15146e-13	0.212826	0.473	0.642	4.30292e-10	Mouse	C4orf48
3.74271e-13	0.201339	0.681	1	7.48542e-10	Mouse	TSPO
1.36087e-12	0.269661	0.423	0.991	2.72173e-09	Mouse	RASGRP2
5.27116e-11	0.160714	0.765	0.872	1.05423e-07	Mouse	JUND
2.59995e-09	0.170434	0.367	0.869	5.1999e-06	Mouse	TPD52L1
1.78183e-08	0.154667	0.226	0.715	3.56366e-05	Mouse	DLL3
2.46304e-08	0.152135	0.978	0.986	4.92608e-05	Mouse	HSP90B1
6.43506e-08	0.309949	0.154	0.521	0.000128701	Mouse	CCNO
2.51152e-07	0.412151	0.25	0.74	0.000502305	Mouse	C9orf24
6.44601e-07	0.263349	0.649	0.841	0.0012892	Mouse	CALD1
2.86111e-06	0.245144	0.427	0.67	0.00572222	Mouse	MGST1
5.35716e-05	0.167919	0.897	1	0.107143	Mouse	UBE2C
0.000180843	0.303697	0.521	0.755	0.361687	Mouse	VIM
0.000204188	0.364819	0.258	0.725	0.408377	Mouse	TEKT1
0.000360723	0.717328	0.514	0.869	0.721446	Mouse	CDKN1C
0.00111523	0.285373	0.164	0.553	1	Mouse	SHH
0.00159119	0.306747	0.771	0.922	1	Mouse	MEST
1.35296e-06	0.227101	0.761	0.438	0.00270592	cynomolgus monkey	PALLD	Gut
5.39584e-06	0.215531	0.464	0.036	0.0107917	cynomolgus monkey	POLR2J3
7.86259e-06	0.158506	0.457	0.002	0.0157252	cynomolgus monkey	ANXA1
1.48276e-05	0.172075	0.546	0.008	0.0296552	cynomolgus monkey	TSTD1
1.48691e-05	0.187057	0.721	0.398	0.0297382	cynomolgus monkey	VIM
1.5889e-05	0.152218	0.458	0.002	0.0317781	cynomolgus monkey	FBP1
4.86679e-05	0.167155	0.881	0.703	0.0973358	cynomolgus monkey	BCAM
7.5502e-05	0.473944	0.539	0	0.151004	cynomolgus monkey	SELM
7.8794e-05	0.253173	0.462	0.006	0.157588	cynomolgus monkey	LGALS3
9.38421e-05	0.170143	0.495	0.126	0.187684	cynomolgus monkey	MTTP
0.000186709	0.170179	0.501	0.13	0.373418	cynomolgus monkey	CPE
0.00033778	0.316629	0.603	0.145	0.675559	cynomolgus monkey	IGFBP3
0.000515004	0.223291	0.69	0.391	1	cynomolgus monkey	HMGCS1
0.000535762	0.161754	0.519	0.181	1	cynomolgus monkey	ERBB2
0.000718303	0.155296	0.467	0	1	cynomolgus monkey	TNFRSF12A
0.00110525	0.184509	0.603	0.175	1	cynomolgus monkey	APOC1
0.0021142	0.265686	0.531	0.001	1	cynomolgus monkey	CLDN4
0.00500447	0.159779	0.472	0	1	cynomolgus monkey	ZIM2
0.00536243	0.249202	0.528	0.001	1	cynomolgus monkey	HOXA13
0.00549834	0.185243	0.606	0.207	1	cynomolgus monkey	S100A1
8.63313e-17	0.196175	0.613	0.671	1.72663e-13	Mouse	PODXL
1.4368e-16	0.216431	0.619	0.764	2.87359e-13	Mouse	FOXA2
8.5663e-15	0.196857	0.929	0.881	1.71326e-11	Mouse	FABP5
1.52344e-14	0.292037	0.706	1	3.04688e-11	Mouse	DUSP9
1.91422e-13	0.150629	0.84	0.997	3.82844e-10	Mouse	CMTM8
5.4917e-13	0.186225	0.728	0.959	1.09834e-09	Mouse	FKBP11
1.83411e-12	0.450681	0.469	0.74	3.66823e-09	Mouse	SOCS2
1.65548e-11	0.434255	0.692	0.791	3.31096e-08	Mouse	MEST
2.9134e-11	0.342649	0.315	0.589	5.82681e-08	Mouse	POU5F1
3.6122e-09	0.231018	0.639	0.875	7.2244e-06	Mouse	CCNE1
4.07072e-09	0.208726	0.824	1	8.14143e-06	Mouse	CDKN1C
1.9762e-08	0.271096	0.325	0.829	3.9524e-05	Mouse	STMN2
5.61256e-08	0.307701	0.222	0.562	0.000112251	Mouse	OTX2
1.09876e-07	0.253516	0.184	0.649	0.000219752	Mouse	HBA1
8.47555e-07	0.212289	0.628	0.871	0.00169511	Mouse	DNMT3B
8.23984e-06	0.235673	0.262	0.745	0.0164797	Mouse	IRX1
2.36204e-05	0.198632	0.627	0.994	0.0472408	Mouse	LPAR6
0.00160238	0.246147	0.252	0.613	1	Mouse	IRX3
0.0020068	0.375374	0.354	0.815	1	Mouse	SHISA2
0.00884834	0.401742	0.644	0.945	1	Mouse	SOX17
