# Supplementary material for: Primate gastrulation and early organogenesis at single-cell resolution
Source: Nature. 2022 Dec 14;612(7941):732–8. doi: 10.1038/s41586-022-05526-y (PMC9771819; doi:10.1038/s41586-022-05526-y)
Supplement: Supplementary file 12 — GO analysis based on DEGs between monkey and mouse endoderm-derived cells. Representative GO terms enriched in DEGs upregulated in indicated monkey and mouse endoderm-derived cell types, performed by Wilcoxon Rank Sum test, two-sided, based on Bonferroni correction. [file 41586_2022_5526_MOESM12_ESM.xlsx]

## Sheet: 工作表1
VE mouse monkey GO
clusters	ID	Description	GeneRatio	BgRatio	pvalue	p.adjust	qvalue	geneID	Count
Macaca fascicularis	GO:0001523	retinoid metabolic process	8/98	108/18862	9.12737e-08	9.74706e-05	7.53652e-05	APOA2/LRP2/CRABP2/APOC3/APOA4/RBP4/CRABP1/APOM	8
Macaca fascicularis	GO:0016101	diterpenoid metabolic process	8/98	114/18862	1.39101e-07	9.74706e-05	7.53652e-05	APOA2/LRP2/CRABP2/APOC3/APOA4/RBP4/CRABP1/APOM	8
Macaca fascicularis	GO:0046461	neutral lipid catabolic process	6/98	48/18862	1.73358e-07	9.74706e-05	7.53652e-05	APOA2/FABP3/FABP1/APOC3/APOA4/FABP5	6
Macaca fascicularis	GO:0046464	acylglycerol catabolic process	6/98	48/18862	1.73358e-07	9.74706e-05	7.53652e-05	APOA2/FABP3/FABP1/APOC3/APOA4/FABP5	6
Macaca fascicularis	GO:0034378	chylomicron assembly	4/98	11/18862	2.19863e-07	9.88942e-05	7.64659e-05	APOA2/APOC3/APOA4/MTTP	4
Macaca fascicularis	GO:0006721	terpenoid metabolic process	8/98	124/18862	2.66684e-07	9.99622e-05	7.72917e-05	APOA2/LRP2/CRABP2/APOC3/APOA4/RBP4/CRABP1/APOM	8
Macaca fascicularis	GO:0034377	plasma lipoprotein particle assembly	5/98	31/18862	5.21403e-07	0.000124966	9.66248e-05	APOA2/APOC3/APOA4/MTTP/APOM	5
Macaca fascicularis	GO:0042632	cholesterol homeostasis	7/98	94/18862	5.82288e-07	0.000124966	9.66248e-05	APOA2/FABP3/APOC3/APOA4/MTTP/FGFR4/APOM	7
Macaca fascicularis	GO:0098754	detoxification	8/98	138/18862	6.05587e-07	0.000124966	9.66248e-05	PDZK1/FABP1/APOA4/GSTO1/HBG1/TXNDC17/HBA1/APOM	8
Macaca fascicularis	GO:0055092	sterol homeostasis	7/98	95/18862	6.25957e-07	0.000124966	9.66248e-05	APOA2/FABP3/APOC3/APOA4/MTTP/FGFR4/APOM	7
Mouse	GO:0007369	gastrulation	13/119	179/18862	1.06403e-10	1.73654e-07	1.28402e-07	SFRP1/MIXL1/AMOT/GPC3/GSC/CER1/LHX1/SOX17/OTX2/CFC1B/FGF8/DKK1/EOMES	13
Mouse	GO:0007389	pattern specification process	18/119	426/18862	1.86713e-10	1.73654e-07	1.28402e-07	SFRP1/FZD5/GPC3/GSC/CER1/LHX1/BASP1/SOX17/HES1/OTX2/FOLR1/OVOL2/CFC1B/FGF8/DKK1/BMP2/AURKA/EOMES	18
Mouse	GO:0003002	regionalization	16/119	326/18862	2.36896e-10	1.73654e-07	1.28402e-07	SFRP1/FZD5/GPC3/GSC/CER1/LHX1/BASP1/SOX17/HES1/OTX2/OVOL2/CFC1B/FGF8/DKK1/BMP2/AURKA	16
Mouse	GO:0042074	cell migration involved in gastrulation	6/119	15/18862	2.65323e-10	1.73654e-07	1.28402e-07	MIXL1/AMOT/GPC3/CER1/SOX17/FGF8	6
Mouse	GO:0009952	anterior/posterior pattern specification	13/119	203/18862	5.08093e-10	2.66037e-07	1.96712e-07	SFRP1/FZD5/GPC3/CER1/LHX1/BASP1/SOX17/HES1/OTX2/CFC1B/FGF8/BMP2/AURKA	13
Mouse	GO:0007178	transmembrane receptor protein serine/threonine kinase signaling pathway	15/119	358/18862	7.73209e-09	3.28033e-06	2.42553e-06	SFRP1/GPC3/F11R/CER1/CDKN1C/DAB2/HES1/FOLR1/OVOL2/CFC1B/TF/DKK1/BMP2/BAMBI/SFRP5	15
Mouse	GO:0030178	negative regulation of Wnt signaling pathway	12/119	212/18862	9.83846e-09	3.28033e-06	2.42553e-06	IGFBP2/SFRP1/GPC3/GSC/APOE/CTHRC1/DAB2/SOX17/SHISA2/DKK1/BMP2/SFRP5	12
Mouse	GO:0030111	regulation of Wnt signaling pathway	15/119	365/18862	1.00239e-08	3.28033e-06	2.42553e-06	IGFBP2/SFRP1/GPC3/GSC/APOE/CTHRC1/DAB2/SOX17/SOX4/FOLR1/SHISA2/DKK1/BMP2/BAMBI/SFRP5	15
Mouse	GO:0009948	anterior/posterior axis specification	7/119	49/18862	2.29688e-08	5.88595e-06	4.35216e-06	FZD5/GPC3/CER1/LHX1/BASP1/OTX2/AURKA	7
Mouse	GO:0060070	canonical Wnt signaling pathway	14/119	333/18862	2.424e-08	5.88595e-06	4.35216e-06	IGFBP2/SFRP1/FZD5/GPC3/APOE/CTHRC1/DAB2/SOX17/SOX4/FOLR1/DKK1/BMP2/BAMBI/SFRP5	14
DE mouse monkey GO
Macaca fascicularis	GO:0072091	regulation of stem cell proliferation	5/59	41/18862	1.73129e-07	0.00017589	0.000111501	CITED1/KITLG/SOX17/EPCAM/GJA1	5
Macaca fascicularis	GO:0001667	ameboidal-type cell migration	11/59	473/18862	2.07513e-07	0.00017589	0.000111501	CTSH/FOLR1/KITLG/APOE/APOA1/SOX17/HSPB1/LGMN/FN1/GJA1/VEGFA	11
Macaca fascicularis	GO:0034375	high-density lipoprotein particle remodeling	4/59	18/18862	2.55655e-07	0.00017589	0.000111501	APOM/APOE/APOA1/APOC1	4
Macaca fascicularis	GO:2000648	positive regulation of stem cell proliferation	4/59	22/18862	6.05469e-07	0.000312422	0.000198052	CITED1/KITLG/EPCAM/GJA1	4
Macaca fascicularis	GO:0007369	gastrulation	7/59	179/18862	1.38712e-06	0.000486313	0.000308286	APOA1/SOX17/DKK1/OTX2/GSC/FN1/GJA1	7
Macaca fascicularis	GO:0001894	tissue homeostasis	8/59	260/18862	1.4137e-06	0.000486313	0.000308286	CTSH/RBP4/HSPB1/SLC2A1/SLC39A8/CLDN3/GJA1/VEGFA	8
Macaca fascicularis	GO:0072089	stem cell proliferation	5/59	64/18862	1.66737e-06	0.000491635	0.00031166	CITED1/KITLG/SOX17/EPCAM/GJA1	5
Macaca fascicularis	GO:0034377	plasma lipoprotein particle assembly	4/59	31/18862	2.55027e-06	0.00063695	0.000403778	APOM/APOE/APOA1/APOC1	4
Macaca fascicularis	GO:0034368	protein-lipid complex remodeling	4/59	33/18862	3.30117e-06	0.00063695	0.000403778	APOM/APOE/APOA1/APOC1	4
Macaca fascicularis	GO:0034369	plasma lipoprotein particle remodeling	4/59	33/18862	3.30117e-06	0.00063695	0.000403778	APOM/APOE/APOA1/APOC1	4
Mouse	GO:0048608	reproductive structure development	9/45	405/18862	3.9691e-07	0.000340061	0.000229995	SLIT2/PHLDA2/TPPP3/RSPO3/BMP7/KRT19/SOX9/MGST1/SHH	9
Mouse	GO:0061458	reproductive system development	9/45	408/18862	4.2224e-07	0.000340061	0.000229995	SLIT2/PHLDA2/TPPP3/RSPO3/BMP7/KRT19/SOX9/MGST1/SHH	9
Mouse	GO:0007389	pattern specification process	9/45	426/18862	6.05809e-07	0.000340061	0.000229995	C9orf116/FOXJ1/CHRD/HOXB2/NKD1/HES7/BMP7/DLL3/SHH	9
Mouse	GO:0001657	ureteric bud development	5/45	86/18862	1.85414e-06	0.000434879	0.000294124	SLIT2/FOXJ1/BMP7/SOX9/SHH	5
Mouse	GO:0072163	mesonephric epithelium development	5/45	87/18862	1.96372e-06	0.000434879	0.000294124	SLIT2/FOXJ1/BMP7/SOX9/SHH	5
Mouse	GO:0072164	mesonephric tubule development	5/45	87/18862	1.96372e-06	0.000434879	0.000294124	SLIT2/FOXJ1/BMP7/SOX9/SHH	5
Mouse	GO:0010463	mesenchymal cell proliferation	4/45	38/18862	1.96617e-06	0.000434879	0.000294124	CHRD/BMP7/SOX9/SHH	4
Mouse	GO:2001053	regulation of mesenchymal cell apoptotic process	3/45	11/18862	2.06594e-06	0.000434879	0.000294124	BMP7/SOX9/SHH	3
Mouse	GO:0001823	mesonephros development	5/45	91/18862	2.45408e-06	0.000459186	0.000310563	SLIT2/FOXJ1/BMP7/SOX9/SHH	5
Mouse	GO:0097152	mesenchymal cell apoptotic process	3/45	12/18862	2.74998e-06	0.000463097	0.000313209	BMP7/SOX9/SHH	3
Mouse	GO:2000027	regulation of animal organ morphogenesis	6/45	176/18862	3.64994e-06	0.000558773	0.000377917	CTHRC1/NKD1/RSPO3/BMP7/SOX9/SHH	6
Gut mouse monkey GO
Macaca fascicularis	GO:0009952	anterior/posterior pattern specification	19/123	203/18862	6.27687e-17	1.82029e-13	1.24348e-13	HOXD9/CDX4/HOXA7/HOXB8/HOXB9/BMP4/HOXA9/MSX1/WNT5A/LEF1/HOXA10/GPC3/HOXB2/HOXB6/CDX2/SHH/MLLT3/TBX3/HOXA5	19
Macaca fascicularis	GO:0048568	embryonic organ development	24/123	412/18862	2.06785e-16	2.99838e-13	2.04826e-13	HOXD9/CDX4/HOXA7/HOXB8/HOXB9/BMP4/HOXA9/MSX1/FOLR1/WNT5A/CITED1/KRT19/LEF1/EFNA1/ID2/HOXB2/HOXB6/CDX2/SHH/IHH/TBX3/HOXA5/GDNF/HPN	24
Macaca fascicularis	GO:0007389	pattern specification process	24/123	426/18862	4.39012e-16	4.24379e-13	2.89902e-13	HOXD9/CDX4/HOXA7/HOXB8/HOXB9/BMP4/HOXA9/MSX1/FOLR1/WNT5A/CITED1/LEF1/HOXA10/GPC3/HOXB2/HOXB6/CDX2/SHH/IHH/MLLT3/TBX3/HOXA5/GDNF/ISL1	24
Macaca fascicularis	GO:0003002	regionalization	21/123	326/18862	2.58219e-15	1.87209e-12	1.27887e-12	HOXD9/CDX4/HOXA7/HOXB8/HOXB9/BMP4/HOXA9/MSX1/WNT5A/LEF1/HOXA10/GPC3/HOXB2/HOXB6/CDX2/SHH/MLLT3/TBX3/HOXA5/GDNF/ISL1	21
Macaca fascicularis	GO:0048562	embryonic organ morphogenesis	18/123	277/18862	2.56186e-13	1.48588e-10	1.01503e-10	HOXD9/HOXA7/HOXB8/HOXB9/BMP4/HOXA9/MSX1/FOLR1/WNT5A/EFNA1/ID2/HOXB2/HOXB6/SHH/IHH/TBX3/HOXA5/HPN	18
Macaca fascicularis	GO:0030326	embryonic limb morphogenesis	12/123	112/18862	8.72755e-12	3.6157e-09	2.46996e-09	HOXD9/BMP4/HOXA9/MSX1/WNT5A/LEF1/HOXA10/GPC3/SHH/IHH/TBX3/HOXA13	12
Macaca fascicularis	GO:0035113	embryonic appendage morphogenesis	12/123	112/18862	8.72755e-12	3.6157e-09	2.46996e-09	HOXD9/BMP4/HOXA9/MSX1/WNT5A/LEF1/HOXA10/GPC3/SHH/IHH/TBX3/HOXA13	12
Macaca fascicularis	GO:0048706	embryonic skeletal system development	12/123	117/18862	1.47361e-11	5.34183e-09	3.64912e-09	HOXD9/HOXA7/HOXB8/HOXB9/BMP4/HOXA9/WNT5A/HOXB2/HOXB6/SHH/IHH/HOXA5	12
Macaca fascicularis	GO:0035107	appendage morphogenesis	12/123	134/18862	7.38294e-11	2.14105e-08	1.4626e-08	HOXD9/BMP4/HOXA9/MSX1/WNT5A/LEF1/HOXA10/GPC3/SHH/IHH/TBX3/HOXA13	12
Macaca fascicularis	GO:0035108	limb morphogenesis	12/123	134/18862	7.38294e-11	2.14105e-08	1.4626e-08	HOXD9/BMP4/HOXA9/MSX1/WNT5A/LEF1/HOXA10/GPC3/SHH/IHH/TBX3/HOXA13	12
Mouse	GO:0072001	renal system development	12/57	288/18862	4.89957e-11	8.64284e-08	6.48806e-08	SFRP1/COL4A1/PDGFA/SIX1/CA2/SOX4/CENPF/CER1/PODXL/IRX1/IRX3/SOX17	12
Mouse	GO:0001655	urogenital system development	12/57	320/18862	1.65379e-10	1.45865e-07	1.09498e-07	SFRP1/COL4A1/PDGFA/SIX1/CA2/SOX4/CENPF/CER1/PODXL/IRX1/IRX3/SOX17	12
Mouse	GO:0001822	kidney development	11/57	280/18862	6.38847e-10	3.75642e-07	2.81989e-07	SFRP1/PDGFA/SIX1/CA2/SOX4/CENPF/CER1/PODXL/IRX1/IRX3/SOX17	11
Mouse	GO:0060562	epithelial tube morphogenesis	11/57	309/18862	1.80277e-09	7.9502e-07	5.96811e-07	SFRP1/OVOL2/NKX2-5/COL4A1/SIX1/SOX4/HESX1/PODXL/IRX1/IRX3/SOX17	11
Mouse	GO:0072175	epithelial tube formation	8/57	125/18862	3.73602e-09	1.31807e-06	9.89454e-07	SFRP1/OVOL2/SIX1/SOX4/HESX1/PODXL/IRX1/IRX3	8
Mouse	GO:0035148	tube formation	8/57	140/18862	9.15984e-09	2.69299e-06	2.02159e-06	SFRP1/OVOL2/SIX1/SOX4/HESX1/PODXL/IRX1/IRX3	8
Mouse	GO:0003002	regionalization	10/57	326/18862	4.35803e-08	1.09613e-05	8.22851e-06	SFRP1/OVOL2/SIX1/DKK1/CER1/FOXA2/OTX2/IRX1/IRX3/SOX17	10
Mouse	GO:0007389	pattern specification process	11/57	426/18862	4.97112e-08	1.09613e-05	8.22851e-06	SFRP1/OVOL2/NKX2-5/SIX1/DKK1/CER1/FOXA2/OTX2/IRX1/IRX3/SOX17	11
Mouse	GO:0048565	digestive tract development	7/57	125/18862	9.51928e-08	1.86578e-05	1.40061e-05	NKX2-3/PYY/SFRP1/PKDCC/OVOL2/SFRP5/SOX17	7
Mouse	GO:0055123	digestive system development	7/57	134/18862	1.53444e-07	2.70674e-05	2.03192e-05	NKX2-3/PYY/SFRP1/PKDCC/OVOL2/SFRP5/SOX17	7
