# Supplementary material for: Primate gastrulation and early organogenesis at single-cell resolution
Source: Nature. 2022 Dec 14;612(7941):732–8. doi: 10.1038/s41586-022-05526-y (PMC9771819; doi:10.1038/s41586-022-05526-y)
Supplement: Supplementary file 15 — Antibodies. Commodity information for the primary and secondary antibodies used in this study. [file 41586_2022_5526_MOESM15_ESM.xlsx]

## Sheet: Sheet1
Primary antibodies
Antibodies (species)	Vendor	Cat. no.
OCT4 (mouse)	Santa Cruz Biotechnology	sc5279
SOX2 (mouse)	Santa Cruz Biotechnology	sc365823
E-Cadherin (goat)	R&D Systems	AF748
OTX2 (goat)	R&D Systems	AF1979
Slug (rabbit)	Cell Signaling Technology	9585S
FOXA2 (rabbit)	Abcam	ab108422
T (rabbit)	Cell Signaling Technology	81694
AF9, MLLT3 (rabbit)	Abcam	ab154492
Brachyury, T (goat)	R&D Systems	AF2085
FOSB (goat)	R&D Systems	AF2214
TBX6 (goat)	R&D Systems	AF4744
YAP1 (mouse)	Abnova	H00010413-M01
EOMES (rabbit)	Abcam	ab23345
CDX2 (mouse)	BioGenex	MU392A-5UC
GATA6 (goat)	R&D Systems	AF1700
PDGF Receptor α (rabbit)	Cell Signaling Technology	3174T
Secondary antibodies
Donkey anti-Mouse IgG (H+L), Alexa Fluor 488	Thermo Fisher	A21202
Goat anti-Mouse IgG (H+L), Alexa Fluor 647	Thermo Fisher	A31571
Donkey anti-Rabbit IgG (H+L), Alexa Fluor 568	Thermo Fisher	A10042
Donkey anti-Rabbit IgG (H+L), Alexa Fluor 647	Thermo Fisher	A31573
Donkey anti-Rabbit IgG (H+L), Alexa Fluor 647	Thermo Fisher	A31573
Donkey anti-Goat IgG (H+L), Alexa Fluor 488	Thermo Fisher	A11055
Donkey anti-Rat IgG (H+L), Alexa Fluor 488	Thermo Fisher	A21208
Donkey anti-Sheep IgG (H+L), Alexa Fluor 568	Thermo Fisher	A21099
