# Supplementary material for: Primate gastrulation and early organogenesis at single-cell resolution
Source: Nature. 2022 Dec 14;612(7941):732–8. doi: 10.1038/s41586-022-05526-y (PMC9771819; doi:10.1038/s41586-022-05526-y)
Supplement: Supplementary file 16 — Source Data Fig. 4 [file 41586_2022_5526_MOESM16_ESM.xlsx]

## Sheet: Fig4
Human PSM LPA-							Human PSM LPA+							Monkey PSM LPA-							Monkey PSM LPA+							Mouse PSM LPA-							Mouse PSM LPA+
DAPI counts	TBX6 counts	TBX6/DAPI	mean	Standard deviation			DAPI counts	TBX6 counts	TBX6/DAPI	mean	Standard diviation			DAPI counts	TBX6 counts	TBX6/DAPI	mean	Standard deviation			DAPI counts	TBX6 counts	TBX6/DAPI	mean	Standard diviation			DAPI counts	TBX6 counts	TBX6/DAPI	mean	Standard deviation			DAPI counts	TBX6 counts	TBX6/DAPI	mean	Standard diviation
741	547	73.8192	67.8266	16.079			1007	581	57.6961	70.993	11.9277			566	534	94.3463	86.8036	16.2308			461	378	81.9957	70.5323	13.4066			1532	1295	84.53	82.781	3.02238			949	227	23.9199	23.9293	6.38343
1075	499	46.4186					861	636	73.8676					805	726	90.1863					1934	1535	79.3692					1375	1089	79.2					919	225	24.4831
589	498	84.5501					932	620	66.5236					1088	687	63.1434					794	417	52.5189					1136	976	85.9155					890	280	31.4607
675	449	66.5185					503	432	85.8847					1733	1725	99.5384					1140	778	68.2456					1231	1003	81.4785					1066	169	15.8537
