# Supplementary material for: Primate gastrulation and early organogenesis at single-cell resolution
Source: Nature. 2022 Dec 14;612(7941):732–8. doi: 10.1038/s41586-022-05526-y (PMC9771819; doi:10.1038/s41586-022-05526-y)
Supplement: Supplementary file 17 — Source Data Extended Data Fig. 7. [file 41586_2022_5526_MOESM17_ESM.xlsx]

## Sheet: extended fig 7e
			MLLT3 normalized to DAPI
			Mouse PSM-like	Monkey PSM-like
			1.09136	0.658061
			1.04315	0.704024
			0.814586	0.572165
			0.731509	0.592521

## Sheet: extended fig 7f
					FOSB normalized to DAPI
					Mouse PSM-like	Monkey PSM-like	Human PSM-like
					0.180338	0.368298	0.29037
					0.167578	0.480987	0.519261
					0.132106	0.505037	0.600704
